# Supplementary material for: trans-Carbonyl­chloridobis[tris­(4-meth­oxy­phen­yl)phosphane-κP]rhodium(I)
Source: Acta Crystallogr Sect E Struct Rep Online. 2011 Nov 5;67(Pt 12):m1695–6. doi: 10.1107/S1600536811046150 (PMC3238621; doi:10.1107/S1600536811046150)
Supplement: Supplementary file 1 [file e-67-m1695-sup1.cif]

##############################################################################
#                                                                            #
# This CIF contains the data in a paper accepted for publication in          #
# Acta Crystallographica Section E. It conforms to the requirements of       #
# Notes for Authors for Acta Crystallographica Section E, and has been       #
# peer reviewed under the auspices of the IUCr Commission on Journals.       #
#                                                                            #
# Full details of the Crystallographic Information File format               #
# are given in the paper "The Crystallographic Information File (CIF):       #
# a New Standard Archive File for Crystallography" by S. R. Hall, F. H.      #
# Allen and I. D. Brown [Acta Cryst. (1991), A47, 655-685].                  #
#                                                                            #
# The current version of the core CIF dictionary is obtainable from          #
# ftp://ftp.iucr.org/pub/cif_core.dic.                                       #
#                                                                            #
# Software is freely available for graphical display of the structure(s)     #
# in this CIF. For information consult the CIF software page                 #
# http://www.iucr.org/resources/cif/software.                                #
#                                                                            #
# This file may be used for bona fide research purposes within the           #
# scientific community so long as proper attribution is given to the journal # 
# article from which it was obtained.                                        #
#                                                                            #
##############################################################################
data_global
_audit_creation_method     'WinGX routine CIF_UPDATE'
_audit_conform_dict_name     cif_core.dic
_audit_conform_dict_version     2.4
_journal_data_validation_number     ?
_journal_date_recd_electronic     2011-10-19
_journal_date_accepted     2011-11-02
_journal_name_full     'Acta Crystallographica, Section E'
_journal_year     2011
_journal_volume     67
_journal_issue     12
_journal_page_first     m1695
_journal_page_last     m1696
_journal_paper_category     QM
_journal_coeditor_code     WM2548
_publ_contact_author_name     'Stefan Warsink'
_publ_contact_author_address
;
Department of Chemistry, University of the Free State,
PO Box 339, Bloemfontein 9300, South Africa
;
_publ_contact_author_email     '2011009426@ufs4life.ac.za'
_publ_contact_author_fax     '+27(0)514446384'
_publ_contact_author_phone     '+27(0)514019212'
_publ_section_title
;\
<i>trans</i>-Carbonylchloridobis[tris(4-methoxyphenyl)phosphane-\k<i>P</i>]\
rhodium(I)
;
loop_
    _publ_author_name
    _publ_author_address
    'Warsink, Stefan'
;
Department of Chemistry, University of the Free State, PO Box 339,
Bloemfontein 9300, South Africa
;
    'Roodt, Andreas'
;
Department of Chemistry, University of the Free State, PO Box 339,
Bloemfontein 9300, South Africa
;
data_I
_audit_creation_method     'WinGX routine CIF_UPDATE'
_chemical_name_systematic
;
<i>trans</i>-Carbonylchloridobis[tris(4-methoxyphenyl)phosphane-\k<i>P</i>]
rhodium(I)
;
_chemical_formula_moiety     'C43 H42 Cl O7 P2 Rh'
_chemical_formula_sum     'C43 H42 Cl O7 P2 Rh'
_chemical_formula_iupac     '[Rh Cl (C21 H21 O3 P)2 (C O)]'
_chemical_formula_weight     871.07
_symmetry_cell_setting     triclinic
_symmetry_space_group_name_H-M     'P -1'
_symmetry_space_group_name_Hall     '-P 1'
loop_
    _symmetry_equiv_pos_as_xyz
    'x, y, z'
    '-x, -y, -z'
_cell_length_a     7.8350(4)
_cell_length_b     12.3151(8)
_cell_length_c     21.0591(13)
_cell_angle_alpha     90.995(2)
_cell_angle_beta     99.591(2)
_cell_angle_gamma     101.220(2)
_cell_volume     1962.7(2)
_cell_formula_units_Z     2
_cell_measurement_reflns_used     6500
_cell_measurement_theta_min     2.91
_cell_measurement_theta_max     28.11
_cell_measurement_temperature     100(2)
_exptl_crystal_description     'cuboid'
_exptl_crystal_colour     'yellow'
_exptl_crystal_size_max     0.24
_exptl_crystal_size_mid     0.158
_exptl_crystal_size_min     0.103
_exptl_crystal_density_diffrn     1.474
_exptl_crystal_density_method     'not measured'
_exptl_crystal_F_000     896
_exptl_absorpt_coefficient_mu     0.635
_exptl_absorpt_correction_type     multi-scan
_exptl_absorpt_process_details     '(<i>SADABS</i>; Bruker, 2004)'
_exptl_absorpt_correction_T_min     0.887
_exptl_absorpt_correction_T_max     0.937
_exptl_special_details
;
The intensity data was collected on a Bruker X8 Apex II 4 K Kappa CCD
diffractometer using an exposure time of 30 s/frame. A total of 1318 frames
was collected with a frame width of 0.5\% covering up to \q=28.00\% with 98.3%
completeness accomplished.
;
_diffrn_ambient_temperature     100(2)
_diffrn_radiation_type     'MoK\a'
_diffrn_radiation_wavelength     0.71073
_diffrn_radiation_source     'sealed tube'
_diffrn_radiation_monochromator     'graphite'
_diffrn_measurement_device_type     'Bruker APEXII CCD'
_diffrn_measurement_method     '\f and \w scans'
_diffrn_detector_area_resol_mean     512
_diffrn_reflns_number     26016
_diffrn_reflns_av_R_equivalents     0.0981
_diffrn_reflns_theta_min     1.96
_diffrn_reflns_theta_max     28
_diffrn_reflns_theta_full     28
_diffrn_measured_fraction_theta_max     0.983
_diffrn_measured_fraction_theta_full     0.983
_diffrn_reflns_limit_h_min     -10
_diffrn_reflns_limit_h_max     6
_diffrn_reflns_limit_k_min     -15
_diffrn_reflns_limit_k_max     16
_diffrn_reflns_limit_l_min     -27
_diffrn_reflns_limit_l_max     27
_diffrn_standards_number     0
_diffrn_standards_interval_count     0
_diffrn_standards_decay_%     0
_refine_special_details
;
Refinement of <i>F</i>^2^ against ALL reflections. The weighted <i>R</i>-factor
<i>wR</i> and goodness of fit <i>S</i> are based on <i>F</i>^2^, conventional
<i>R</i>-factors <i>R</i> are based on <i>F</i>, with <i>F</i> set to zero for
negative <i>F</i>^2^. The threshold expression of <i>F</i>^2^ >
2\s(<i>F</i>^2^) is used only for calculating <i>R</i>-factors(gt) <i>etc</i>.
and is not relevant to the choice of reflections for refinement.
<i>R</i>-factors based on <i>F</i>^2^ are statistically about twice as large
as those based on <i>F</i>, and <i>R</i>- factors based on ALL data will be
even larger.
;
_reflns_number_total     9327
_reflns_number_gt     6401
_reflns_threshold_expression     >2\s(I)
_refine_ls_structure_factor_coef     Fsqd
_refine_ls_matrix_type     full
_refine_ls_R_factor_all     0.0911
_refine_ls_R_factor_gt     0.052
_refine_ls_wR_factor_ref     0.1444
_refine_ls_goodness_of_fit_ref     1.039
_refine_ls_restrained_S_all     1.039
_refine_ls_number_reflns     9327
_refine_ls_number_parameters     517
_refine_ls_number_restraints     0
_refine_ls_hydrogen_treatment     constr
_refine_ls_weighting_scheme     calc
_refine_ls_weighting_details
         'calc w=1/[\s^2^(Fo^2^)+(0.0711P)^2^+0.0000P] where P=(Fo^2^+2Fc^2^)/3'
_atom_sites_solution_hydrogens     geom
_atom_sites_solution_primary     direct
_atom_sites_solution_secondary     difmap
_refine_ls_shift/su_max     0.003
_refine_ls_shift/su_mean     0
_refine_diff_density_max     2.447
_refine_diff_density_min     -1.171
_refine_ls_extinction_method     none
loop_
    _atom_type_symbol
    _atom_type_description
    _atom_type_scat_dispersion_real
    _atom_type_scat_dispersion_imag
    _atom_type_scat_source
    C C 0.0033 0.0016 'International Tables Vol C Tables 4.2.6.8 and 6.1.1.4'
    H H 0 0 'International Tables Vol C Tables 4.2.6.8 and 6.1.1.4'
    O O 0.0106 0.006 'International Tables Vol C Tables 4.2.6.8 and 6.1.1.4'
    P P 0.1023 0.0942 'International Tables Vol C Tables 4.2.6.8 and 6.1.1.4'
    Cl Cl 0.1484 0.1585 'International Tables Vol C Tables 4.2.6.8 and 6.1.1.4'
    Rh Rh -1.1178 0.9187 'International Tables Vol C Tables 4.2.6.8 and 6.1.1.4'
_computing_data_collection     'APEX2 (Bruker, 2005)'
_computing_cell_refinement     'SAINT-Plus (Bruker, 2004)'
_computing_data_reduction     'SAINT-Plus and XPREP (Bruker, 2004)'
_computing_structure_solution     'SHELXS97 (Sheldrick, 2008)'
_computing_structure_refinement     'SHELXL97 (Sheldrick, 2008)'
_computing_molecular_graphics     'Mercury (Macrae <i>et al.</i>, 2008)'
_computing_publication_material     'WinGX (Farrugia, 1999)'
loop_
    _atom_site_type_symbol
    _atom_site_label
    _atom_site_fract_x
    _atom_site_fract_y
    _atom_site_fract_z
    _atom_site_U_iso_or_equiv
    _atom_site_adp_type
    _atom_site_calc_flag
    _atom_site_refinement_flags
    _atom_site_occupancy
    _atom_site_disorder_assembly
    _atom_site_disorder_group
    Rh Rh1 0 0.5 0.5 0.01620(12) Uani d S 1 . .
    Rh Rh2 0 0 0 0.01681(12) Uani d S 1 . .
    P P1 0.17881(11) 0.45129(8) 0.59018(4) 0.0169(2) Uani d . 1 . .
    P P2 0.19028(11) 0.15093(8) -0.03218(4) 0.0169(2) Uani d . 1 . .
    C C1 -0.0559(14) 0.3657(10) 0.4714(6) 0.034(3) Uani d P 0.5 . .
    C C2 0.3688(4) 0.5602(3) 0.62055(16) 0.0169(8) Uani d . 1 . .
    C C3 0.4759(4) 0.6069(3) 0.57726(17) 0.0196(8) Uani d . 1 . .
    H H023 0.4495 0.579 0.5336 0.023 Uiso calc R 1 . .
    C C4 0.6194(4) 0.6927(3) 0.59619(18) 0.0210(8) Uani d . 1 . .
    H H035 0.6927 0.7215 0.5663 0.025 Uiso calc R 1 . .
    C C5 0.6553(5) 0.7363(3) 0.65925(19) 0.0228(8) Uani d . 1 . .
    C C6 0.5486(5) 0.6916(3) 0.70302(18) 0.0230(8) Uani d . 1 . .
    H H030 0.5727 0.7214 0.7462 0.028 Uiso calc R 1 . .
    C C7 0.4080(4) 0.6042(3) 0.68391(17) 0.0198(8) Uani d . 1 . .
    H H047 0.3372 0.5738 0.7143 0.024 Uiso calc R 1 . .
    C C8 0.8885(6) 0.8790(4) 0.6380(2) 0.0418(12) Uani d . 1 . .
    H H04A 0.9481 0.8272 0.6187 0.063 Uiso calc R 1 . .
    H H04B 0.9769 0.9412 0.6604 0.063 Uiso calc R 1 . .
    H H04C 0.8091 0.9069 0.604 0.063 Uiso calc R 1 . .
    C C9 0.2703(4) 0.3274(3) 0.58447(16) 0.0179(8) Uani d . 1 . .
    C C10 0.4508(4) 0.3317(3) 0.58604(16) 0.0184(8) Uani d . 1 . .
    H H048 0.5295 0.4016 0.5905 0.022 Uiso calc R 1 . .
    C C11 0.5171(5) 0.2356(3) 0.58120(17) 0.0221(8) Uani d . 1 . .
    H H036 0.64 0.2404 0.5823 0.027 Uiso calc R 1 . .
    C C12 0.4043(5) 0.1327(3) 0.57470(17) 0.0220(8) Uani d . 1 . .
    C C13 0.2238(5) 0.1265(3) 0.57155(18) 0.0233(8) Uani d . 1 . .
    H H022 0.1452 0.0565 0.5662 0.028 Uiso calc R 1 . .
    C C14 0.1590(4) 0.2230(3) 0.57627(17) 0.0222(8) Uani d . 1 . .
    H H046 0.0355 0.2178 0.5739 0.027 Uiso calc R 1 . .
    C C15 0.3688(6) -0.0645(3) 0.5660(2) 0.0342(10) Uani d . 1 . .
    H H05J 0.3069 -0.0728 0.6029 0.051 Uiso calc R 1 . .
    H H05K 0.44 -0.1216 0.5657 0.051 Uiso calc R 1 . .
    H H05L 0.2822 -0.0724 0.5259 0.051 Uiso calc R 1 . .
    C C16 0.0517(4) 0.4249(3) 0.65485(16) 0.0174(8) Uani d . 1 . .
    C C17 0.0822(4) 0.3493(3) 0.70175(17) 0.0212(8) Uani d . 1 . .
    H H034 0.1791 0.3132 0.7026 0.025 Uiso calc R 1 . .
    C C18 -0.0271(4) 0.3261(3) 0.74719(17) 0.0210(8) Uani d . 1 . .
    H H033 -0.0038 0.2751 0.7793 0.025 Uiso calc R 1 . .
    C C19 -0.1717(4) 0.3776(3) 0.74576(17) 0.0192(8) Uani d . 1 . .
    C C20 -0.1985(4) 0.4567(3) 0.70120(17) 0.0190(8) Uani d . 1 . .
    H H043 -0.2924 0.4951 0.7016 0.023 Uiso calc R 1 . .
    C C21 -0.0880(4) 0.4794(3) 0.65610(17) 0.0197(8) Uani d . 1 . .
    H H014 -0.1077 0.5333 0.6254 0.024 Uiso calc R 1 . .
    C C22 -0.4399(4) 0.3816(4) 0.78430(18) 0.0257(9) Uani d . 1 . .
    H H04D -0.4143 0.4615 0.7948 0.039 Uiso calc R 1 . .
    H H04E -0.5113 0.3433 0.8143 0.039 Uiso calc R 1 . .
    H H04F -0.5052 0.3664 0.7401 0.039 Uiso calc R 1 . .
    C C23 -0.0457(15) -0.0644(11) -0.0774(5) 0.020(2) Uani d P 0.5 . .
    C C24 0.0810(4) 0.2656(3) -0.05056(17) 0.0174(8) Uani d . 1 . .
    C C25 0.1519(4) 0.3536(3) -0.08578(17) 0.0196(8) Uani d . 1 . .
    H H037 0.2597 0.353 -0.1006 0.024 Uiso calc R 1 . .
    C C26 0.0674(4) 0.4416(3) -0.09933(17) 0.0184(8) Uani d . 1 . .
    H H019 0.1175 0.5006 -0.1232 0.022 Uiso calc R 1 . .
    C C27 -0.0899(4) 0.4437(3) -0.07806(17) 0.0170(7) Uani d . 1 . .
    C C28 -0.1621(4) 0.3576(3) -0.04193(17) 0.0195(8) Uani d . 1 . .
    H H044 -0.2683 0.3594 -0.0262 0.023 Uiso calc R 1 . .
    C C29 -0.0769(4) 0.2694(3) -0.02936(17) 0.0172(8) Uani d . 1 . .
    H H017 -0.1276 0.2102 -0.0057 0.021 Uiso calc R 1 . .
    C C30 -0.1136(5) 0.6129(3) -0.12824(19) 0.0253(9) Uani d . 1 . .
    H H05D 0.0028 0.6508 -0.1055 0.038 Uiso calc R 1 . .
    H H05E -0.1928 0.6659 -0.1347 0.038 Uiso calc R 1 . .
    H H05F -0.102 0.5823 -0.1702 0.038 Uiso calc R 1 . .
    C C31 0.2855(4) 0.1317(3) -0.10391(17) 0.0172(8) Uani d . 1 . .
    C C32 0.1737(4) 0.1092(3) -0.16402(17) 0.0196(8) Uani d . 1 . .
    H H021 0.0512 0.1087 -0.1671 0.023 Uiso calc R 1 . .
    C C33 0.2403(5) 0.0879(3) -0.21875(18) 0.0239(9) Uani d . 1 . .
    H H026 0.1636 0.0744 -0.2593 0.029 Uiso calc R 1 . .
    C C34 0.4202(5) 0.0860(3) -0.21482(18) 0.0225(8) Uani d . 1 . .
    C C35 0.5329(4) 0.1102(3) -0.15605(17) 0.0207(8) Uani d . 1 . .
    H H016 0.6556 0.1114 -0.153 0.025 Uiso calc R 1 . .
    C C36 0.4641(4) 0.1327(3) -0.10139(17) 0.0182(8) Uani d . 1 . .
    H H041 0.5418 0.1493 -0.0612 0.022 Uiso calc R 1 . .
    C C37 0.6495(6) 0.0500(4) -0.2687(2) 0.0389(11) Uani d . 1 . .
    H H05A 0.727 0.1218 -0.2545 0.058 Uiso calc R 1 . .
    H H05B 0.6674 0.0277 -0.3116 0.058 Uiso calc R 1 . .
    H H05C 0.6775 -0.0058 -0.2382 0.058 Uiso calc R 1 . .
    C C38 0.3798(4) 0.2067(3) 0.03055(17) 0.0178(8) Uani d . 1 . .
    C C39 0.4737(5) 0.1321(3) 0.06249(17) 0.0224(8) Uani d . 1 . .
    H H031 0.4463 0.0563 0.0479 0.027 Uiso calc R 1 . .
    C C40 0.6072(5) 0.1675(3) 0.11553(18) 0.0222(8) Uani d . 1 . .
    H H054 0.6728 0.1167 0.136 0.027 Uiso calc R 1 . .
    C C41 0.6431(4) 0.2766(3) 0.13794(17) 0.0187(8) Uani d . 1 . .
    C C42 0.5510(4) 0.3518(3) 0.10570(18) 0.0194(8) Uani d . 1 . .
    H H018 0.5768 0.4274 0.1207 0.023 Uiso calc R 1 . .
    C C43 0.4228(4) 0.3165(3) 0.05225(18) 0.0190(8) Uani d . 1 . .
    H H032 0.3633 0.3686 0.03 0.023 Uiso calc R 1 . .
    C C44 0.8474(5) 0.2447(4) 0.22982(19) 0.0304(10) Uani d . 1 . .
    H H05G 0.7578 0.1861 0.2427 0.046 Uiso calc R 1 . .
    H H05H 0.922 0.2847 0.2684 0.046 Uiso calc R 1 . .
    H H05I 0.9207 0.2117 0.2047 0.046 Uiso calc R 1 . .
    O O1 -0.1082(16) 0.2772(11) 0.4481(7) 0.034(3) Uani d P 0.5 . .
    O O2 0.7890(3) 0.8233(2) 0.68280(13) 0.0293(7) Uani d . 1 . .
    O O3 0.4817(3) 0.0430(2) 0.57075(13) 0.0283(6) Uani d . 1 . .
    O O4 -0.2777(3) 0.3427(2) 0.78963(12) 0.0237(6) Uani d . 1 . .
    O O5 -0.085(2) -0.1068(14) -0.1294(5) 0.037(3) Uani d P 0.5 . .
    O O6 -0.1854(3) 0.5247(2) -0.09059(12) 0.0209(6) Uani d . 1 . .
    O O7 0.4683(4) 0.0594(3) -0.27137(13) 0.0319(7) Uani d . 1 . .
    O O8 0.7629(3) 0.3197(2) 0.19171(12) 0.0231(6) Uani d . 1 . .
    Cl Cl1 -0.0738(4) 0.3106(4) 0.4565(2) 0.0283(11) Uani d P 0.5 . .
    Cl Cl2 -0.0659(5) -0.0881(4) -0.10676(18) 0.0247(9) Uani d P 0.5 . .
loop_
    _atom_site_aniso_label
    _atom_site_aniso_U_11
    _atom_site_aniso_U_22
    _atom_site_aniso_U_33
    _atom_site_aniso_U_12
    _atom_site_aniso_U_13
    _atom_site_aniso_U_23
    Rh1 0.01540(18) 0.0208(2) 0.0135(2) 0.00573(15) 0.00244(14) 0.00556(17)
    Rh2 0.01738(18) 0.0173(2) 0.0175(2) 0.00511(15) 0.00556(15) 0.00546(17)
    P1 0.0156(4) 0.0228(6) 0.0141(4) 0.0068(4) 0.0039(3) 0.0060(4)
    P2 0.0165(4) 0.0174(5) 0.0181(5) 0.0053(4) 0.0043(3) 0.0059(4)
    C1 0.025(4) 0.048(8) 0.023(4) 0.003(4) -0.010(3) 0.010(5)
    C2 0.0161(15) 0.021(2) 0.0156(17) 0.0075(14) 0.0034(13) 0.0050(15)
    C3 0.0186(16) 0.025(2) 0.0161(17) 0.0070(15) 0.0041(13) -0.0002(16)
    C4 0.0189(16) 0.024(2) 0.0234(19) 0.0066(15) 0.0090(14) 0.0037(17)
    C5 0.0221(17) 0.021(2) 0.027(2) 0.0076(15) 0.0029(15) 0.0021(17)
    C6 0.0269(18) 0.028(2) 0.0158(18) 0.0110(16) 0.0020(14) 0.0017(16)
    C7 0.0192(16) 0.026(2) 0.0171(17) 0.0106(15) 0.0051(14) 0.0042(16)
    C8 0.034(2) 0.033(3) 0.055(3) -0.0122(19) 0.019(2) -0.010(2)
    C9 0.0193(16) 0.023(2) 0.0124(16) 0.0049(14) 0.0043(13) 0.0066(15)
    C10 0.0205(16) 0.022(2) 0.0131(17) 0.0053(14) 0.0023(13) 0.0002(15)
    C11 0.0219(17) 0.026(2) 0.0200(18) 0.0074(15) 0.0047(14) 0.0005(17)
    C12 0.0310(19) 0.023(2) 0.0154(17) 0.0126(16) 0.0066(15) 0.0015(16)
    C13 0.0254(17) 0.021(2) 0.0231(19) 0.0025(15) 0.0059(15) 0.0028(17)
    C14 0.0172(16) 0.028(2) 0.0224(19) 0.0049(15) 0.0058(14) 0.0052(17)
    C15 0.044(2) 0.020(2) 0.043(3) 0.0120(19) 0.011(2) 0.005(2)
    C16 0.0170(15) 0.022(2) 0.0160(17) 0.0080(14) 0.0059(13) 0.0054(15)
    C17 0.0199(16) 0.027(2) 0.0188(18) 0.0092(15) 0.0023(14) 0.0082(17)
    C18 0.0200(16) 0.028(2) 0.0177(18) 0.0097(15) 0.0030(14) 0.0107(16)
    C19 0.0170(15) 0.027(2) 0.0153(17) 0.0050(15) 0.0060(13) 0.0036(16)
    C20 0.0174(15) 0.025(2) 0.0181(18) 0.0102(15) 0.0060(13) 0.0041(16)
    C21 0.0191(16) 0.024(2) 0.0175(18) 0.0065(15) 0.0034(13) 0.0071(16)
    C22 0.0178(16) 0.038(3) 0.025(2) 0.0091(16) 0.0084(15) 0.0062(19)
    C23 0.018(4) 0.021(6) 0.020(6) 0.002(4) 0.008(5) 0.005(5)
    C24 0.0195(16) 0.016(2) 0.0179(17) 0.0078(14) 0.0021(13) 0.0012(15)
    C25 0.0163(15) 0.023(2) 0.0228(19) 0.0068(14) 0.0086(13) 0.0047(16)
    C26 0.0185(15) 0.018(2) 0.0209(18) 0.0051(14) 0.0075(14) 0.0059(16)
    C27 0.0197(16) 0.014(2) 0.0195(18) 0.0072(14) 0.0046(13) 0.0001(15)
    C28 0.0168(15) 0.024(2) 0.0215(18) 0.0076(14) 0.0088(14) 0.0045(16)
    C29 0.0173(15) 0.016(2) 0.0200(18) 0.0047(14) 0.0055(13) 0.0062(15)
    C30 0.0275(18) 0.025(2) 0.028(2) 0.0104(16) 0.0100(16) 0.0112(18)
    C31 0.0203(16) 0.0129(19) 0.0197(18) 0.0057(14) 0.0037(14) 0.0060(15)
    C32 0.0174(15) 0.020(2) 0.0217(19) 0.0059(14) 0.0023(14) 0.0052(16)
    C33 0.0270(18) 0.029(2) 0.0160(18) 0.0091(16) -0.0015(14) 0.0035(17)
    C34 0.0291(18) 0.022(2) 0.0185(18) 0.0061(16) 0.0088(15) 0.0024(16)
    C35 0.0207(16) 0.023(2) 0.0202(19) 0.0075(15) 0.0062(14) 0.0030(16)
    C36 0.0194(15) 0.018(2) 0.0187(18) 0.0058(14) 0.0042(13) 0.0060(15)
    C37 0.037(2) 0.057(3) 0.030(2) 0.018(2) 0.0184(19) -0.001(2)
    C38 0.0184(15) 0.019(2) 0.0161(17) 0.0047(14) 0.0032(13) 0.0053(15)
    C39 0.0273(18) 0.022(2) 0.0194(19) 0.0087(16) 0.0037(15) 0.0006(16)
    C40 0.0239(17) 0.025(2) 0.0198(18) 0.0098(16) 0.0029(14) 0.0068(17)
    C41 0.0150(15) 0.027(2) 0.0165(17) 0.0059(14) 0.0070(13) 0.0026(16)
    C42 0.0183(15) 0.017(2) 0.0246(19) 0.0038(14) 0.0081(14) 0.0014(16)
    C43 0.0130(14) 0.021(2) 0.0252(19) 0.0060(14) 0.0070(13) 0.0058(16)
    C44 0.031(2) 0.038(3) 0.022(2) 0.0116(18) -0.0023(16) 0.0038(19)
    O1 0.025(4) 0.048(8) 0.023(4) 0.003(4) -0.010(3) 0.010(5)
    O2 0.0238(13) 0.0297(18) 0.0314(16) 0.0005(12) 0.0029(11) -0.0069(13)
    O3 0.0341(14) 0.0233(17) 0.0329(16) 0.0137(12) 0.0114(12) 0.0018(13)
    O4 0.0215(12) 0.0350(17) 0.0199(13) 0.0121(11) 0.0102(10) 0.0124(12)
    O5 0.050(6) 0.043(7) 0.019(7) -0.001(4) 0.012(5) 0.004(6)
    O6 0.0208(12) 0.0209(15) 0.0264(14) 0.0120(10) 0.0095(10) 0.0099(12)
    O7 0.0364(15) 0.045(2) 0.0190(14) 0.0174(14) 0.0089(12) 0.0006(13)
    O8 0.0228(12) 0.0276(17) 0.0188(13) 0.0068(11) 0.0011(10) 0.0009(12)
    Cl1 0.0235(17) 0.031(3) 0.026(2) 0.0019(17) -0.0072(14) 0.002(2)
    Cl2 0.0301(15) 0.026(2) 0.017(3) 0.0001(14) 0.007(2) 0.004(2)
_geom_special_details
;
All s.u.'s (except the s.u. in the dihedral angle between two l.s. planes) are
estimated using the full covariance matrix. The cell s.u.'s are taken into
account individually in the estimation of s.u.'s in distances, angles and
torsion angles; correlations between s.u.'s in cell parameters are only used
when they are defined by crystal symmetry. An approximate (isotropic)
treatment of cell s.u.'s is used for estimating s.u.'s involving l.s. planes.
;
loop_
    _geom_bond_atom_site_label_1
    _geom_bond_atom_site_label_2
    _geom_bond_site_symmetry_2
    _geom_bond_distance
    _geom_bond_publ_flag
    Rh1 C1 . 1.699(12) y
    Rh1 C1 2_566 1.699(13) ?
    Rh1 P1 2_566 2.3257(10) ?
    Rh1 P1 . 2.3257(10) y
    Rh1 Cl1 . 2.416(5) y
    Rh1 Cl1 2_566 2.416(5) ?
    Rh2 C23 . 1.751(11) y
    Rh2 C23 2 1.751(11) ?
    Rh2 P2 2 2.3321(11) ?
    Rh2 P2 . 2.3321(11) y
    Rh2 Cl2 . 2.410(4) y
    Rh2 Cl2 2 2.410(4) ?
    P1 C16 . 1.815(3) ?
    P1 C2 . 1.817(4) ?
    P1 C9 . 1.817(4) ?
    P2 C24 . 1.804(4) ?
    P2 C31 . 1.824(4) ?
    P2 C38 . 1.827(4) ?
    C1 Cl1 . 0.720(12) ?
    C1 O1 . 1.157(18) y
    C2 C7 . 1.393(5) ?
    C2 C3 . 1.397(5) ?
    C3 C4 . 1.383(5) ?
    C3 H023 . 0.95 ?
    C4 C5 . 1.387(5) ?
    C4 H035 . 0.95 ?
    C5 O2 . 1.365(5) ?
    C5 C6 . 1.396(5) ?
    C6 C7 . 1.382(5) ?
    C6 H030 . 0.95 ?
    C7 H047 . 0.95 ?
    C8 O2 . 1.424(5) ?
    C8 H04A . 0.98 ?
    C8 H04B . 0.98 ?
    C8 H04C . 0.98 ?
    C9 C14 . 1.397(5) ?
    C9 C10 . 1.400(5) ?
    C10 C11 . 1.391(5) ?
    C10 H048 . 0.95 ?
    C11 C12 . 1.386(5) ?
    C11 H036 . 0.95 ?
    C12 O3 . 1.367(5) ?
    C12 C13 . 1.392(5) ?
    C13 C14 . 1.388(6) ?
    C13 H022 . 0.95 ?
    C14 H046 . 0.95 ?
    C15 O3 . 1.433(5) ?
    C15 H05J . 0.98 ?
    C15 H05K . 0.98 ?
    C15 H05L . 0.98 ?
    C16 C17 . 1.393(5) ?
    C16 C21 . 1.394(5) ?
    C17 C18 . 1.385(5) ?
    C17 H034 . 0.95 ?
    C18 C19 . 1.399(5) ?
    C18 H033 . 0.95 ?
    C19 O4 . 1.363(4) ?
    C19 C20 . 1.385(5) ?
    C20 C21 . 1.385(5) ?
    C20 H043 . 0.95 ?
    C21 H014 . 0.95 ?
    C22 O4 . 1.431(4) ?
    C22 H04D . 0.98 ?
    C22 H04E . 0.98 ?
    C22 H04F . 0.98 ?
    C23 Cl2 . 0.660(9) ?
    C23 O5 . 1.171(13) y
    C24 C29 . 1.392(5) ?
    C24 C25 . 1.402(5) ?
    C25 C26 . 1.386(5) ?
    C25 H037 . 0.95 ?
    C26 C27 . 1.384(5) ?
    C26 H019 . 0.95 ?
    C27 O6 . 1.363(4) ?
    C27 C28 . 1.401(5) ?
    C28 C29 . 1.388(5) ?
    C28 H044 . 0.95 ?
    C29 H017 . 0.95 ?
    C30 O6 . 1.438(4) ?
    C30 H05D . 0.98 ?
    C30 H05E . 0.98 ?
    C30 H05F . 0.98 ?
    C31 C36 . 1.389(5) ?
    C31 C32 . 1.404(5) ?
    C32 C33 . 1.383(5) ?
    C32 H021 . 0.95 ?
    C33 C34 . 1.403(5) ?
    C33 H026 . 0.95 ?
    C34 O7 . 1.361(5) ?
    C34 C35 . 1.386(5) ?
    C35 C36 . 1.395(5) ?
    C35 H016 . 0.95 ?
    C36 H041 . 0.95 ?
    C37 O7 . 1.438(5) ?
    C37 H05A . 0.98 ?
    C37 H05B . 0.98 ?
    C37 H05C . 0.98 ?
    C38 C43 . 1.379(5) ?
    C38 C39 . 1.399(5) ?
    C39 C40 . 1.396(5) ?
    C39 H031 . 0.95 ?
    C40 C41 . 1.376(6) ?
    C40 H054 . 0.95 ?
    C41 O8 . 1.370(4) ?
    C41 C42 . 1.399(5) ?
    C42 C43 . 1.378(5) ?
    C42 H018 . 0.95 ?
    C43 H032 . 0.95 ?
    C44 O8 . 1.422(4) ?
    C44 H05G . 0.98 ?
    C44 H05H . 0.98 ?
    C44 H05I . 0.98 ?
    O5 Cl2 . 0.511(10) ?
loop_
    _geom_angle_atom_site_label_1
    _geom_angle_atom_site_label_2
    _geom_angle_atom_site_label_3
    _geom_angle_site_symmetry_1
    _geom_angle_site_symmetry_3
    _geom_angle
    _geom_angle_publ_flag
    C1 Rh1 C1 . 2_566 180.000(4) ?
    C1 Rh1 P1 . 2_566 89.5(4) ?
    C1 Rh1 P1 2_566 2_566 90.5(4) ?
    C1 Rh1 P1 . . 90.5(4) y
    C1 Rh1 P1 2_566 . 89.5(4) ?
    P1 Rh1 P1 2_566 . 180 ?
    C1 Rh1 Cl1 . . 1.9(4) ?
    C1 Rh1 Cl1 2_566 . 178.1(4) ?
    P1 Rh1 Cl1 2_566 . 88.80(9) ?
    P1 Rh1 Cl1 . . 91.20(9) y
    C1 Rh1 Cl1 . 2_566 178.1(4) ?
    C1 Rh1 Cl1 2_566 2_566 1.9(4) ?
    P1 Rh1 Cl1 2_566 2_566 91.20(9) ?
    P1 Rh1 Cl1 . 2_566 88.80(9) ?
    Cl1 Rh1 Cl1 . 2_566 180.0000(10) ?
    C23 Rh2 C23 . 2 180.0(9) ?
    C23 Rh2 P2 . 2 88.1(4) ?
    C23 Rh2 P2 2 2 91.9(4) ?
    C23 Rh2 P2 . . 91.9(4) y
    C23 Rh2 P2 2 . 88.1(4) ?
    P2 Rh2 P2 2 . 180.00(5) ?
    C23 Rh2 Cl2 . . 0.6(4) ?
    C23 Rh2 Cl2 2 . 179.4(4) ?
    P2 Rh2 Cl2 2 . 87.94(10) ?
    P2 Rh2 Cl2 . . 92.06(10) y
    C23 Rh2 Cl2 . 2 179.4(4) ?
    C23 Rh2 Cl2 2 2 0.6(4) ?
    P2 Rh2 Cl2 2 2 92.06(10) ?
    P2 Rh2 Cl2 . 2 87.94(10) ?
    Cl2 Rh2 Cl2 . 2 180.0(2) ?
    C16 P1 C2 . . 106.79(17) ?
    C16 P1 C9 . . 103.67(16) ?
    C2 P1 C9 . . 104.54(16) ?
    C16 P1 Rh1 . . 109.09(11) ?
    C2 P1 Rh1 . . 112.92(11) ?
    C9 P1 Rh1 . . 118.87(12) ?
    C24 P2 C31 . . 103.44(16) ?
    C24 P2 C38 . . 104.95(17) ?
    C31 P2 C38 . . 104.75(16) ?
    C24 P2 Rh2 . . 111.46(12) ?
    C31 P2 Rh2 . . 118.04(12) ?
    C38 P2 Rh2 . . 112.97(11) ?
    Cl1 C1 Rh1 . . 173.6(14) ?
    O1 C1 Rh1 . . 173.2(14) ?
    C7 C2 C3 . . 118.0(3) ?
    C7 C2 P1 . . 123.5(3) ?
    C3 C2 P1 . . 118.3(3) ?
    C4 C3 C2 . . 121.8(3) ?
    C4 C3 H023 . . 119.1 ?
    C2 C3 H023 . . 119.1 ?
    C3 C4 C5 . . 119.4(3) ?
    C3 C4 H035 . . 120.3 ?
    C5 C4 H035 . . 120.3 ?
    O2 C5 C4 . . 124.7(3) ?
    O2 C5 C6 . . 115.7(4) ?
    C4 C5 C6 . . 119.6(4) ?
    C7 C6 C5 . . 120.4(4) ?
    C7 C6 H030 . . 119.8 ?
    C5 C6 H030 . . 119.8 ?
    C6 C7 C2 . . 120.7(3) ?
    C6 C7 H047 . . 119.6 ?
    C2 C7 H047 . . 119.6 ?
    O2 C8 H04A . . 109.5 ?
    O2 C8 H04B . . 109.5 ?
    H04A C8 H04B . . 109.5 ?
    O2 C8 H04C . . 109.5 ?
    H04A C8 H04C . . 109.5 ?
    H04B C8 H04C . . 109.5 ?
    C14 C9 C10 . . 117.3(3) ?
    C14 C9 P1 . . 120.2(3) ?
    C10 C9 P1 . . 122.5(3) ?
    C11 C10 C9 . . 121.3(4) ?
    C11 C10 H048 . . 119.4 ?
    C9 C10 H048 . . 119.4 ?
    C12 C11 C10 . . 120.2(3) ?
    C12 C11 H036 . . 119.9 ?
    C10 C11 H036 . . 119.9 ?
    O3 C12 C11 . . 116.0(3) ?
    O3 C12 C13 . . 124.4(4) ?
    C11 C12 C13 . . 119.5(4) ?
    C14 C13 C12 . . 119.8(4) ?
    C14 C13 H022 . . 120.1 ?
    C12 C13 H022 . . 120.1 ?
    C13 C14 C9 . . 121.9(3) ?
    C13 C14 H046 . . 119.1 ?
    C9 C14 H046 . . 119.1 ?
    O3 C15 H05J . . 109.5 ?
    O3 C15 H05K . . 109.5 ?
    H05J C15 H05K . . 109.5 ?
    O3 C15 H05L . . 109.5 ?
    H05J C15 H05L . . 109.5 ?
    H05K C15 H05L . . 109.5 ?
    C17 C16 C21 . . 118.3(3) ?
    C17 C16 P1 . . 123.1(3) ?
    C21 C16 P1 . . 118.5(2) ?
    C18 C17 C16 . . 120.8(3) ?
    C18 C17 H034 . . 119.6 ?
    C16 C17 H034 . . 119.6 ?
    C17 C18 C19 . . 120.0(3) ?
    C17 C18 H033 . . 120 ?
    C19 C18 H033 . . 120 ?
    O4 C19 C20 . . 125.3(3) ?
    O4 C19 C18 . . 115.1(3) ?
    C20 C19 C18 . . 119.6(3) ?
    C19 C20 C21 . . 119.7(3) ?
    C19 C20 H043 . . 120.1 ?
    C21 C20 H043 . . 120.1 ?
    C20 C21 C16 . . 121.3(3) ?
    C20 C21 H014 . . 119.3 ?
    C16 C21 H014 . . 119.3 ?
    O4 C22 H04D . . 109.5 ?
    O4 C22 H04E . . 109.5 ?
    H04D C22 H04E . . 109.5 ?
    O4 C22 H04F . . 109.5 ?
    H04D C22 H04F . . 109.5 ?
    H04E C22 H04F . . 109.5 ?
    Cl2 C23 Rh2 . . 177.8(15) ?
    O5 C23 Rh2 . . 176.8(16) ?
    C29 C24 C25 . . 117.9(3) ?
    C29 C24 P2 . . 120.5(3) ?
    C25 C24 P2 . . 121.6(3) ?
    C26 C25 C24 . . 121.2(3) ?
    C26 C25 H037 . . 119.4 ?
    C24 C25 H037 . . 119.4 ?
    C27 C26 C25 . . 120.1(3) ?
    C27 C26 H019 . . 120 ?
    C25 C26 H019 . . 120 ?
    O6 C27 C26 . . 124.4(3) ?
    O6 C27 C28 . . 115.7(3) ?
    C26 C27 C28 . . 119.8(3) ?
    C29 C28 C27 . . 119.4(3) ?
    C29 C28 H044 . . 120.3 ?
    C27 C28 H044 . . 120.3 ?
    C28 C29 C24 . . 121.6(3) ?
    C28 C29 H017 . . 119.2 ?
    C24 C29 H017 . . 119.2 ?
    O6 C30 H05D . . 109.5 ?
    O6 C30 H05E . . 109.5 ?
    H05D C30 H05E . . 109.5 ?
    O6 C30 H05F . . 109.5 ?
    H05D C30 H05F . . 109.5 ?
    H05E C30 H05F . . 109.5 ?
    C36 C31 C32 . . 118.0(3) ?
    C36 C31 P2 . . 122.7(3) ?
    C32 C31 P2 . . 119.2(3) ?
    C33 C32 C31 . . 120.6(3) ?
    C33 C32 H021 . . 119.7 ?
    C31 C32 H021 . . 119.7 ?
    C32 C33 C34 . . 120.5(3) ?
    C32 C33 H026 . . 119.8 ?
    C34 C33 H026 . . 119.8 ?
    O7 C34 C35 . . 125.4(3) ?
    O7 C34 C33 . . 115.0(3) ?
    C35 C34 C33 . . 119.6(3) ?
    C34 C35 C36 . . 119.2(3) ?
    C34 C35 H016 . . 120.4 ?
    C36 C35 H016 . . 120.4 ?
    C31 C36 C35 . . 122.0(3) ?
    C31 C36 H041 . . 119 ?
    C35 C36 H041 . . 119 ?
    O7 C37 H05A . . 109.5 ?
    O7 C37 H05B . . 109.5 ?
    H05A C37 H05B . . 109.5 ?
    O7 C37 H05C . . 109.5 ?
    H05A C37 H05C . . 109.5 ?
    H05B C37 H05C . . 109.5 ?
    C43 C38 C39 . . 118.6(3) ?
    C43 C38 P2 . . 123.0(3) ?
    C39 C38 P2 . . 118.1(3) ?
    C40 C39 C38 . . 120.9(4) ?
    C40 C39 H031 . . 119.5 ?
    C38 C39 H031 . . 119.5 ?
    C41 C40 C39 . . 119.5(3) ?
    C41 C40 H054 . . 120.2 ?
    C39 C40 H054 . . 120.2 ?
    O8 C41 C40 . . 124.9(3) ?
    O8 C41 C42 . . 115.3(4) ?
    C40 C41 C42 . . 119.7(3) ?
    C43 C42 C41 . . 120.2(4) ?
    C43 C42 H018 . . 119.9 ?
    C41 C42 H018 . . 119.9 ?
    C42 C43 C38 . . 121.0(3) ?
    C42 C43 H032 . . 119.5 ?
    C38 C43 H032 . . 119.5 ?
    O8 C44 H05G . . 109.5 ?
    O8 C44 H05H . . 109.5 ?
    H05G C44 H05H . . 109.5 ?
    O8 C44 H05I . . 109.5 ?
    H05G C44 H05I . . 109.5 ?
    H05H C44 H05I . . 109.5 ?
    C5 O2 C8 . . 117.3(3) ?
    C12 O3 C15 . . 117.2(3) ?
    C19 O4 C22 . . 117.1(3) ?
    C27 O6 C30 . . 116.2(3) ?
    C34 O7 C37 . . 116.8(3) ?
    C41 O8 C44 . . 117.6(3) ?
    O5 Cl2 C23 . . 177(2) ?
    O5 Cl2 Rh2 . . 176(2) ?
loop_
    _geom_torsion_atom_site_label_1
    _geom_torsion_atom_site_label_2
    _geom_torsion_atom_site_label_3
    _geom_torsion_atom_site_label_4
    _geom_torsion_site_symmetry_1
    _geom_torsion_site_symmetry_2
    _geom_torsion_site_symmetry_3
    _geom_torsion_site_symmetry_4
    _geom_torsion
    _geom_torsion_publ_flag
    C1 Rh1 P1 C16 . . . . -93.0(4) ?
    C1 Rh1 P1 C16 2_566 . . . 87.0(4) ?
    Cl1 Rh1 P1 C16 . . . . -94.75(17) ?
    Cl1 Rh1 P1 C16 2_566 . . . 85.25(17) ?
    C1 Rh1 P1 C2 . . . . 148.5(4) ?
    C1 Rh1 P1 C2 2_566 . . . -31.5(4) ?
    Cl1 Rh1 P1 C2 . . . . 146.68(16) ?
    Cl1 Rh1 P1 C2 2_566 . . . -33.32(16) ?
    C1 Rh1 P1 C9 . . . . 25.5(4) ?
    C1 Rh1 P1 C9 2_566 . . . -154.5(4) ?
    Cl1 Rh1 P1 C9 . . . . 23.70(16) ?
    Cl1 Rh1 P1 C9 2_566 . . . -156.30(16) ?
    C23 Rh2 P2 C24 . . . . 97.8(4) ?
    C23 Rh2 P2 C24 2 . . . -82.2(4) ?
    Cl2 Rh2 P2 C24 . . . . 97.21(17) ?
    Cl2 Rh2 P2 C24 2 . . . -82.79(17) ?
    C23 Rh2 P2 C31 . . . . -21.7(4) ?
    C23 Rh2 P2 C31 2 . . . 158.3(4) ?
    Cl2 Rh2 P2 C31 . . . . -22.28(16) ?
    Cl2 Rh2 P2 C31 2 . . . 157.72(16) ?
    C23 Rh2 P2 C38 . . . . -144.3(4) ?
    C23 Rh2 P2 C38 2 . . . 35.7(4) ?
    Cl2 Rh2 P2 C38 . . . . -144.90(17) ?
    Cl2 Rh2 P2 C38 2 . . . 35.10(17) ?
    C16 P1 C2 C7 . . . . 4.8(3) ?
    C9 P1 C2 C7 . . . . -104.6(3) ?
    Rh1 P1 C2 C7 . . . . 124.7(3) ?
    C16 P1 C2 C3 . . . . -171.4(3) ?
    C9 P1 C2 C3 . . . . 79.1(3) ?
    Rh1 P1 C2 C3 . . . . -51.5(3) ?
    C7 C2 C3 C4 . . . . 1.4(5) ?
    P1 C2 C3 C4 . . . . 177.8(3) ?
    C2 C3 C4 C5 . . . . -2.1(6) ?
    C3 C4 C5 O2 . . . . -177.6(3) ?
    C3 C4 C5 C6 . . . . 1.4(6) ?
    O2 C5 C6 C7 . . . . 179.2(3) ?
    C4 C5 C6 C7 . . . . 0.1(6) ?
    C5 C6 C7 C2 . . . . -0.9(5) ?
    C3 C2 C7 C6 . . . . 0.1(5) ?
    P1 C2 C7 C6 . . . . -176.1(3) ?
    C16 P1 C9 C14 . . . . 54.2(3) ?
    C2 P1 C9 C14 . . . . 165.9(3) ?
    Rh1 P1 C9 C14 . . . . -67.0(3) ?
    C16 P1 C9 C10 . . . . -127.8(3) ?
    C2 P1 C9 C10 . . . . -16.0(3) ?
    Rh1 P1 C9 C10 . . . . 111.0(3) ?
    C14 C9 C10 C11 . . . . -1.5(5) ?
    P1 C9 C10 C11 . . . . -179.6(3) ?
    C9 C10 C11 C12 . . . . 0.0(5) ?
    C10 C11 C12 O3 . . . . -179.6(3) ?
    C10 C11 C12 C13 . . . . 1.5(5) ?
    O3 C12 C13 C14 . . . . 179.8(3) ?
    C11 C12 C13 C14 . . . . -1.3(5) ?
    C12 C13 C14 C9 . . . . -0.3(6) ?
    C10 C9 C14 C13 . . . . 1.7(5) ?
    P1 C9 C14 C13 . . . . 179.8(3) ?
    C2 P1 C16 C17 . . . . -88.3(4) ?
    C9 P1 C16 C17 . . . . 21.8(4) ?
    Rh1 P1 C16 C17 . . . . 149.4(3) ?
    C2 P1 C16 C21 . . . . 94.6(3) ?
    C9 P1 C16 C21 . . . . -155.4(3) ?
    Rh1 P1 C16 C21 . . . . -27.8(3) ?
    C21 C16 C17 C18 . . . . 2.1(6) ?
    P1 C16 C17 C18 . . . . -175.1(3) ?
    C16 C17 C18 C19 . . . . 1.0(6) ?
    C17 C18 C19 O4 . . . . 175.4(4) ?
    C17 C18 C19 C20 . . . . -3.9(6) ?
    O4 C19 C20 C21 . . . . -175.5(4) ?
    C18 C19 C20 C21 . . . . 3.7(6) ?
    C19 C20 C21 C16 . . . . -0.6(6) ?
    C17 C16 C21 C20 . . . . -2.3(6) ?
    P1 C16 C21 C20 . . . . 175.0(3) ?
    C31 P2 C24 C29 . . . . 144.7(3) ?
    C38 P2 C24 C29 . . . . -105.8(3) ?
    Rh2 P2 C24 C29 . . . . 16.9(3) ?
    C31 P2 C24 C25 . . . . -35.9(3) ?
    C38 P2 C24 C25 . . . . 73.6(3) ?
    Rh2 P2 C24 C25 . . . . -163.7(3) ?
    C29 C24 C25 C26 . . . . -0.2(5) ?
    P2 C24 C25 C26 . . . . -179.6(3) ?
    C24 C25 C26 C27 . . . . -0.1(6) ?
    C25 C26 C27 O6 . . . . -177.9(3) ?
    C25 C26 C27 C28 . . . . 1.0(6) ?
    O6 C27 C28 C29 . . . . 177.3(3) ?
    C26 C27 C28 C29 . . . . -1.7(6) ?
    C27 C28 C29 C24 . . . . 1.5(6) ?
    C25 C24 C29 C28 . . . . -0.5(5) ?
    P2 C24 C29 C28 . . . . 178.9(3) ?
    C24 P2 C31 C36 . . . . 124.8(3) ?
    C38 P2 C31 C36 . . . . 15.1(3) ?
    Rh2 P2 C31 C36 . . . . -111.6(3) ?
    C24 P2 C31 C32 . . . . -58.5(3) ?
    C38 P2 C31 C32 . . . . -168.2(3) ?
    Rh2 P2 C31 C32 . . . . 65.1(3) ?
    C36 C31 C32 C33 . . . . 0.5(5) ?
    P2 C31 C32 C33 . . . . -176.2(3) ?
    C31 C32 C33 C34 . . . . 1.4(6) ?
    C32 C33 C34 O7 . . . . 177.3(3) ?
    C32 C33 C34 C35 . . . . -2.6(6) ?
    O7 C34 C35 C36 . . . . -178.0(3) ?
    C33 C34 C35 C36 . . . . 1.9(6) ?
    C32 C31 C36 C35 . . . . -1.2(5) ?
    P2 C31 C36 C35 . . . . 175.4(3) ?
    C34 C35 C36 C31 . . . . 0.0(6) ?
    C24 P2 C38 C43 . . . . -3.7(3) ?
    C31 P2 C38 C43 . . . . 104.9(3) ?
    Rh2 P2 C38 C43 . . . . -125.3(3) ?
    C24 P2 C38 C39 . . . . 169.4(3) ?
    C31 P2 C38 C39 . . . . -82.0(3) ?
    Rh2 P2 C38 C39 . . . . 47.8(3) ?
    C43 C38 C39 C40 . . . . 0.5(5) ?
    P2 C38 C39 C40 . . . . -172.9(3) ?
    C38 C39 C40 C41 . . . . 2.1(5) ?
    C39 C40 C41 O8 . . . . 175.8(3) ?
    C39 C40 C41 C42 . . . . -2.8(5) ?
    O8 C41 C42 C43 . . . . -177.8(3) ?
    C40 C41 C42 C43 . . . . 1.0(5) ?
    C41 C42 C43 C38 . . . . 1.7(5) ?
    C39 C38 C43 C42 . . . . -2.4(5) ?
    P2 C38 C43 C42 . . . . 170.6(3) ?
    C4 C5 O2 C8 . . . . 5.7(6) ?
    C6 C5 O2 C8 . . . . -173.3(4) ?
    C11 C12 O3 C15 . . . . 178.2(3) ?
    C13 C12 O3 C15 . . . . -2.9(5) ?
    C20 C19 O4 C22 . . . . 7.5(6) ?
    C18 C19 O4 C22 . . . . -171.7(3) ?
    C26 C27 O6 C30 . . . . -0.4(5) ?
    C28 C27 O6 C30 . . . . -179.3(3) ?
    C35 C34 O7 C37 . . . . 3.5(6) ?
    C33 C34 O7 C37 . . . . -176.4(3) ?
    C40 C41 O8 C44 . . . . -4.7(5) ?
    C42 C41 O8 C44 . . . . 173.9(3) ?
    O1 C1 Cl1 Rh1 . . . . 132(13) ?
    P1 Rh1 Cl1 C1 2_566 . . . -110(11) ?
    P1 Rh1 Cl1 C1 . . . . 70(11) ?
loop_
    _geom_hbond_atom_site_label_D
    _geom_hbond_atom_site_label_H
    _geom_hbond_atom_site_label_A
    _geom_hbond_site_symmetry_A
    _geom_hbond_distance_DH
    _geom_hbond_distance_HA
    _geom_hbond_distance_DA
    _geom_hbond_angle_DHA
    C14 H046 Cl1 . 0.95 2.81 3.191(5) 104.7
    C32 H021 Cl2 . 0.95 2.82 3.157(5) 101.9
    C8 H04A Cl1 2_666 0.98 2.73 3.693(7) 169.0
    C8 H04A O1 2_666 0.98 2.52 3.486(18) 168.3
_iucr_refine_instructions_details
;
TITL 11Ssw2_0m in P-1
CELL  0.71073   7.8350  12.3150  21.0590   90.995   99.591  101.220
ZERR     2.00   0.0050   0.0050   0.0050    0.005    0.005    0.005
LATT   1
SFAC  C    H    O    P    CL   RH
UNIT  86   84   14   4    2    2
MERG   2
OMIT    -4.00  56.00
OMIT     0   1   0
OMIT     0   0   1
EADP C1 O1
FMAP   2
PLAN   25
SIZE     0.103   0.158   0.24
ACTA
BOND   $H
CONF
LIST   4
L.S.   4
TEMP  -173.20
WGHT    0.071100
FVAR       0.12853
RH1   6    0.000000    0.500000    0.500000    10.50000    0.01540    0.02076 =
         0.01345    0.00556    0.00244    0.00573
RH2   6    0.000000    0.000000    0.000000    10.50000    0.01738    0.01733 =
         0.01746    0.00546    0.00556    0.00511
P1    4    0.178808    0.451286    0.590177    11.00000    0.01558    0.02285 =
         0.01412    0.00603    0.00392    0.00676
P2    4    0.190277    0.150934   -0.032179    11.00000    0.01649    0.01741 =
         0.01812    0.00591    0.00426    0.00526
C1    1   -0.055881    0.365666    0.471413    10.50000    0.02513    0.04753 =
         0.02315    0.00981   -0.00956    0.00336
C2    1    0.368810    0.560234    0.620550    11.00000    0.01605    0.02087 =
         0.01565    0.00496    0.00344    0.00745
C3    1    0.475917    0.606923    0.577259    11.00000    0.01858    0.02539 =
         0.01613   -0.00023    0.00412    0.00700
AFIX  43
H023  2    0.449501    0.579000    0.533650    11.00000   -1.20000
AFIX   0
C4    1    0.619372    0.692703    0.596193    11.00000    0.01893    0.02358 =
         0.02344    0.00369    0.00897    0.00658
AFIX  43
H035  2    0.692703    0.721498    0.566255    11.00000   -1.20000
AFIX   0
C5    1    0.655288    0.736340    0.659247    11.00000    0.02212    0.02063 =
         0.02667    0.00213    0.00288    0.00759
C6    1    0.548557    0.691597    0.703018    11.00000    0.02695    0.02783 =
         0.01585    0.00174    0.00195    0.01097
AFIX  43
H030  2    0.572714    0.721410    0.746225    11.00000   -1.20000
AFIX   0
C7    1    0.407960    0.604203    0.683908    11.00000    0.01923    0.02631 =
         0.01712    0.00418    0.00510    0.01060
AFIX  43
H047  2    0.337244    0.573776    0.714293    11.00000   -1.20000
AFIX   0
C8    1    0.888537    0.878981    0.637971    11.00000    0.03412    0.03271 =
         0.05454   -0.01011    0.01933   -0.01222
AFIX 137
H04A  2    0.948104    0.827154    0.618675    11.00000   -1.50000
H04B  2    0.976882    0.941161    0.660371    11.00000   -1.50000
H04C  2    0.809101    0.906918    0.604024    11.00000   -1.50000
AFIX   0
C9    1    0.270269    0.327415    0.584474    11.00000    0.01928    0.02316 =
         0.01241    0.00663    0.00432    0.00494
C10   1    0.450760    0.331706    0.586037    11.00000    0.02046    0.02173 =
         0.01309    0.00022    0.00231    0.00528
AFIX  43
H048  2    0.529522    0.401644    0.590491    11.00000   -1.20000
AFIX   0
C11   1    0.517052    0.235578    0.581196    11.00000    0.02186    0.02598 =
         0.01998    0.00051    0.00472    0.00741
AFIX  43
H036  2    0.640040    0.240414    0.582349    11.00000   -1.20000
AFIX   0
C12   1    0.404300    0.132746    0.574696    11.00000    0.03103    0.02336 =
         0.01538    0.00153    0.00656    0.01257
C13   1    0.223787    0.126503    0.571553    11.00000    0.02541    0.02115 =
         0.02311    0.00276    0.00593    0.00246
AFIX  43
H022  2    0.145202    0.056469    0.566196    11.00000   -1.20000
AFIX   0
C14   1    0.159016    0.222952    0.576271    11.00000    0.01720    0.02814 =
         0.02241    0.00522    0.00575    0.00492
AFIX  43
H046  2    0.035510    0.217777    0.573854    11.00000   -1.20000
AFIX   0
C15   1    0.368773   -0.064454    0.565951    11.00000    0.04396    0.01969 =
         0.04267    0.00522    0.01144    0.01196
AFIX 137
H05J  2    0.306873   -0.072813    0.602901    11.00000   -1.50000
H05K  2    0.440024   -0.121594    0.565745    11.00000   -1.50000
H05L  2    0.282243   -0.072442    0.525930    11.00000   -1.50000
AFIX   0
C16   1    0.051725    0.424919    0.654849    11.00000    0.01697    0.02224 =
         0.01604    0.00536    0.00595    0.00802
C17   1    0.082168    0.349284    0.701748    11.00000    0.01989    0.02654 =
         0.01878    0.00816    0.00230    0.00918
AFIX  43
H034  2    0.179121    0.313168    0.702574    11.00000   -1.20000
AFIX   0
C18   1   -0.027099    0.326058    0.747193    11.00000    0.01999    0.02751 =
         0.01765    0.01065    0.00296    0.00971
AFIX  43
H033  2   -0.003833    0.275150    0.779334    11.00000   -1.20000
AFIX   0
C19   1   -0.171717    0.377572    0.745758    11.00000    0.01702    0.02675 =
         0.01533    0.00357    0.00603    0.00500
C20   1   -0.198540    0.456664    0.701196    11.00000    0.01736    0.02514 =
         0.01806    0.00409    0.00602    0.01015
AFIX  43
H043  2   -0.292382    0.495141    0.701555    11.00000   -1.20000
AFIX   0
C21   1   -0.087979    0.479430    0.656105    11.00000    0.01911    0.02361 =
         0.01748    0.00707    0.00336    0.00649
AFIX  43
H014  2   -0.107745    0.533265    0.625422    11.00000   -1.20000
AFIX   0
C22   1   -0.439921    0.381555    0.784296    11.00000    0.01778    0.03774 =
         0.02496    0.00623    0.00841    0.00907
AFIX 137
H04D  2   -0.414349    0.461547    0.794808    11.00000   -1.50000
H04E  2   -0.511330    0.343297    0.814319    11.00000   -1.50000
H04F  2   -0.505174    0.366427    0.740108    11.00000   -1.50000
AFIX   0
C23   1   -0.045726   -0.064383   -0.077416    10.50000    0.01836    0.02088 =
         0.02036    0.00541    0.00825    0.00190
C24   1    0.081006    0.265597   -0.050558    11.00000    0.01951    0.01613 =
         0.01794    0.00117    0.00208    0.00781
C25   1    0.151867    0.353632   -0.085778    11.00000    0.01628    0.02285 =
         0.02278    0.00467    0.00859    0.00675
AFIX  43
H037  2    0.259711    0.352961   -0.100628    11.00000   -1.20000
AFIX   0
C26   1    0.067409    0.441649   -0.099327    11.00000    0.01854    0.01777 =
         0.02093    0.00591    0.00746    0.00508
AFIX  43
H019  2    0.117533    0.500612   -0.123231    11.00000   -1.20000
AFIX   0
C27   1   -0.089927    0.443717   -0.078059    11.00000    0.01967    0.01377 =
         0.01947    0.00012    0.00458    0.00722
C28   1   -0.162083    0.357553   -0.041933    11.00000    0.01682    0.02377 =
         0.02150    0.00447    0.00875    0.00756
AFIX  43
H044  2   -0.268322    0.359420   -0.026188    11.00000   -1.20000
AFIX   0
C29   1   -0.076876    0.269403   -0.029358    11.00000    0.01727    0.01591 =
         0.02000    0.00618    0.00551    0.00467
AFIX  43
H017  2   -0.127556    0.210240   -0.005707    11.00000   -1.20000
AFIX   0
C30   1   -0.113643    0.612944   -0.128239    11.00000    0.02749    0.02515 =
         0.02754    0.01124    0.00999    0.01042
AFIX 137
H05D  2    0.002796    0.650846   -0.105501    11.00000   -1.50000
H05E  2   -0.192808    0.665875   -0.134678    11.00000   -1.50000
H05F  2   -0.102010    0.582280   -0.170200    11.00000   -1.50000
AFIX   0
C31   1    0.285487    0.131696   -0.103913    11.00000    0.02035    0.01289 =
         0.01968    0.00597    0.00369    0.00567
C32   1    0.173720    0.109212   -0.164019    11.00000    0.01744    0.02019 =
         0.02174    0.00525    0.00228    0.00587
AFIX  43
H021  2    0.051184    0.108651   -0.167136    11.00000   -1.20000
AFIX   0
C33   1    0.240262    0.087870   -0.218748    11.00000    0.02698    0.02860 =
         0.01596    0.00353   -0.00145    0.00906
AFIX  43
H026  2    0.163613    0.074390   -0.259288    11.00000   -1.20000
AFIX   0
C34   1    0.420195    0.085984   -0.214824    11.00000    0.02906    0.02190 =
         0.01852    0.00244    0.00875    0.00608
C35   1    0.532940    0.110174   -0.156054    11.00000    0.02074    0.02330 =
         0.02025    0.00301    0.00624    0.00750
AFIX  43
H016  2    0.655646    0.111397   -0.153029    11.00000   -1.20000
AFIX   0
C36   1    0.464129    0.132710   -0.101388    11.00000    0.01938    0.01793 =
         0.01872    0.00603    0.00420    0.00582
AFIX  43
H041  2    0.541831    0.149258   -0.061198    11.00000   -1.20000
AFIX   0
C37   1    0.649466    0.050019   -0.268707    11.00000    0.03732    0.05695 =
         0.03012   -0.00148    0.01844    0.01778
AFIX 137
H05A  2    0.726958    0.121761   -0.254481    11.00000   -1.50000
H05B  2    0.667370    0.027721   -0.311620    11.00000   -1.50000
H05C  2    0.677519   -0.005788   -0.238202    11.00000   -1.50000
AFIX   0
C38   1    0.379810    0.206665    0.030549    11.00000    0.01844    0.01943 =
         0.01611    0.00525    0.00323    0.00466
C39   1    0.473720    0.132122    0.062486    11.00000    0.02734    0.02198 =
         0.01943    0.00057    0.00369    0.00870
AFIX  43
H031  2    0.446276    0.056309    0.047869    11.00000   -1.20000
AFIX   0
C40   1    0.607201    0.167541    0.115532    11.00000    0.02393    0.02479 =
         0.01978    0.00681    0.00292    0.00981
AFIX  43
H054  2    0.672777    0.116712    0.136012    11.00000   -1.20000
AFIX   0
C41   1    0.643099    0.276625    0.137941    11.00000    0.01495    0.02679 =
         0.01652    0.00259    0.00702    0.00595
C42   1    0.550957    0.351780    0.105702    11.00000    0.01834    0.01695 =
         0.02455    0.00142    0.00809    0.00385
AFIX  43
H018  2    0.576760    0.427376    0.120693    11.00000   -1.20000
AFIX   0
C43   1    0.422849    0.316483    0.052255    11.00000    0.01303    0.02140 =
         0.02518    0.00585    0.00697    0.00600
AFIX  43
H032  2    0.363317    0.368597    0.030041    11.00000   -1.20000
AFIX   0
C44   1    0.847441    0.244728    0.229823    11.00000    0.03131    0.03768 =
         0.02172    0.00378   -0.00233    0.01159
AFIX 137
H05G  2    0.757844    0.186078    0.242668    11.00000   -1.50000
H05H  2    0.922032    0.284720    0.268414    11.00000   -1.50000
H05I  2    0.920702    0.211714    0.204655    11.00000   -1.50000
AFIX   0
O1    3   -0.108198    0.277150    0.448111    10.50000    0.02513    0.04753 =
         0.02315    0.00981   -0.00956    0.00336
O2    3    0.789019    0.823331    0.682796    11.00000    0.02382    0.02971 =
         0.03140   -0.00693    0.00293    0.00053
O3    3    0.481659    0.043033    0.570745    11.00000    0.03408    0.02326 =
         0.03293    0.00179    0.01135    0.01369
O4    3   -0.277658    0.342695    0.789632    11.00000    0.02146    0.03504 =
         0.01988    0.01238    0.01024    0.01207
O5    3   -0.084579   -0.106824   -0.129396    10.50000    0.04955    0.04252 =
         0.01851    0.00394    0.01200   -0.00080
O6    3   -0.185393    0.524670   -0.090589    11.00000    0.02085    0.02094 =
         0.02641    0.00993    0.00946    0.01199
O7    3    0.468307    0.059358   -0.271373    11.00000    0.03639    0.04549 =
         0.01905    0.00065    0.00894    0.01743
O8    3    0.762919    0.319697    0.191710    11.00000    0.02279    0.02759 =
         0.01879    0.00093    0.00108    0.00678
CL1   5   -0.073826    0.310607    0.456521    10.50000    0.02346    0.03061 =
         0.02550    0.00212   -0.00721    0.00194
CL2   5   -0.065901   -0.088109   -0.106758    10.50000    0.03011    0.02614 =
         0.01689    0.00394    0.00740    0.00011
HKLF    4
REM  11Ssw2_0m in P-1
REM R1 =  0.0520 for   6401 Fo > 4sig(Fo)  and  0.0911 for all   9327 data
REM    517 parameters refined using      0 restraints
END
WGHT      0.0710      0.0000
REM Highest difference peak  2.447,  deepest hole -1.171,  1-sigma level  0.152
Q1    1  -0.0817  0.4398  0.4830  11.00000  0.05    2.45
Q2    1   0.0796  0.0602  0.0187  11.00000  0.05    2.26
Q3    1   0.0721  0.1057 -0.0258  11.00000  0.05    1.06
Q4    1  -0.1476  0.3896  0.4998  11.00000  0.05    1.01
Q5    1   0.2661  0.1854  0.0004  11.00000  0.05    1.00
Q6    1   0.2763  0.5054  0.6008  11.00000  0.05    0.99
Q7    1   0.7053  0.7856  0.6702  11.00000  0.05    0.67
Q8    1   0.1413  0.0736 -0.0532  11.00000  0.05    0.66
Q9    1   0.5212  0.6595  0.5910  11.00000  0.05    0.65
Q10   1   0.4742  0.6506  0.6938  11.00000  0.05    0.63
Q11   1  -0.0266  0.0203  0.0079  11.00000  0.05    0.61
Q12   1   0.8040  0.3792  0.2008  11.00000  0.05    0.57
Q13   1   0.0683  0.4127  0.4670  11.00000  0.05    0.57
Q14   1   0.0179  0.4811  0.4947  11.00000  0.05    0.56
Q15   1   0.3738  0.2400  0.0475  11.00000  0.05    0.55
Q16   1   0.4051  0.5642  0.6476  11.00000  0.05    0.55
Q17   1   0.5238  0.1571  0.0950  11.00000  0.05    0.54
Q18   1  -0.1312  0.2707  0.4682  11.00000  0.05    0.53
Q19   1   0.3585  0.0468 -0.2185  11.00000  0.05    0.52
Q20   1   0.0153  0.4799 -0.0752  11.00000  0.05    0.50
Q21   1   0.7085  0.3037  0.1835  11.00000  0.05    0.49
Q22   1   0.3736  0.5973  0.6171  11.00000  0.05    0.49
Q23   1   0.8301  0.8789  0.6713  11.00000  0.05    0.49
Q24   1  -0.2069  0.3418  0.5342  11.00000  0.05    0.48
Q25   1   0.4516  0.1919  0.5808  11.00000  0.05    0.47
;
