# Supplementary material for: trans-Carbonyl­chloridobis[tris­(4-meth­oxy­phen­yl)phosphane-κP]rhodium(I)
Source: Acta Crystallogr Sect E Struct Rep Online. 2011 Nov 5;67(Pt 12):m1695–6. doi: 10.1107/S1600536811046150 (PMC3238621; doi:10.1107/S1600536811046150)
Supplement: Supplementary file 2 [file e-67-m1695-Isup2.hkl]

#
# h,k,l, Fc-squared, Fo-squared, sigma(Fo-squared) and status flag
#
data_I
_shelx_title ' 11Ssw2_0m in P-1'
_shelx_refln_list_code          4
_shelx_F_calc_maximum      200.69
_exptl_crystal_F_000       896.00
_reflns_d_resolution_high  0.7569
 
loop_
 _symmetry_equiv_pos_as_xyz
 'x, y, z'
 '-x, -y, -z'
 
_cell_length_a     7.8350
_cell_length_b    12.3150
_cell_length_c    21.0590
_cell_angle_alpha  90.995
_cell_angle_beta   99.591
_cell_angle_gamma 101.220
 
_shelx_F_squared_multiplier     1.000
 
loop_
 _refln_index_h
 _refln_index_k
 _refln_index_l
 _refln_F_squared_calc
 _refln_F_squared_meas
 _refln_F_squared_sigma
 _refln_observed_status
   2   0   0    13564.61    15439.42   1162.92 o
   3   0   0     1094.36     1134.74     83.25 o
   4   0   0     1478.08     1207.17     63.65 o
   5   0   0     3981.10     3321.75    212.76 o
   6   0   0     1337.54     1185.30     98.88 o
   7   0   0       28.69       28.04     24.21 o
   8   0   0        6.03       -9.69     19.37 o
   9   0   0       15.24       -1.37     28.45 o
 -10   1   0        6.45      -15.13     24.21 o
  -9   1   0       23.25       14.26     16.72 o
  -8   1   0      178.64      161.47     21.79 o
  -7   1   0       11.83        2.02     10.71 o
  -6   1   0      164.76      162.01     16.12 o
  -5   1   0       88.34       40.46     41.36 o
  -2   1   0     1248.26     1102.99     87.17 o
  -1   1   0      539.22      640.62     22.58 o
   1   1   0    18534.32    16255.99    458.50 o
   2   1   0      134.24       98.47     32.31 o
   3   1   0      106.75       86.60     17.66 o
   4   1   0     3142.68     2874.46    118.18 o
   5   1   0       17.20        6.74     23.83 o
   6   1   0       32.29       26.75     13.90 o
   7   1   0      279.02      260.38     40.26 o
   8   1   0      130.83      111.39     27.85 o
   9   1   0      264.10      275.44     41.77 o
 -10   2   0      463.26      446.16     50.85 o
  -9   2   0      260.97      304.50     37.53 o
  -8   2   0      183.70      186.90     22.17 o
  -7   2   0     1711.84     1604.69     62.61 o
  -6   2   0     4295.68     4021.01    148.62 o
  -5   2   0     8256.88     8095.90    290.60 o
  -4   2   0     1249.78      877.18     79.91 o
  -3   2   0     2580.18     2420.81     88.97 o
  -2   2   0    12622.25    14750.23    473.69 o
  -1   2   0    35871.43    43900.91   1121.99 o
   0   2   0     2550.77     2195.55     59.66 o
   1   2   0      180.60      128.14     19.30 o
   2   2   0     2013.19     1624.71     48.15 o
   3   2   0     1563.21     1252.73     40.00 o
   4   2   0     6717.61     5746.37    220.27 o
   5   2   0      297.85      231.43     23.23 o
   6   2   0     1726.72     1575.42    151.59 o
   7   2   0      356.30      360.80     41.17 o
   8   2   0      630.29      592.05     59.33 o
   9   2   0      654.95      799.09     72.64 o
 -10   3   0      841.15      852.36     73.86 o
  -9   3   0        0.30       18.77     19.98 o
  -8   3   0      178.28      224.93     35.72 o
  -7   3   0     1015.12      956.49     44.51 o
  -6   3   0      375.04      348.33     22.08 o
  -5   3   0      317.77      274.63     20.74 o
  -4   3   0      162.49      165.90     12.72 o
  -3   3   0     2602.74     2849.89     96.65 o
  -2   3   0    25259.02    31830.27    744.84 o
  -1   3   0       25.94       34.62     13.94 o
   0   3   0      585.10      424.97     33.30 o
   1   3   0     4757.79     4055.13    136.14 o
   2   3   0     1687.49     1546.65     54.46 o
   3   3   0      657.36      575.03     28.84 o
   4   3   0       62.95        1.91     32.42 o
   5   3   0     2438.10     2180.38    107.40 o
   6   3   0      610.40      496.33     40.37 o
   7   3   0       16.91      -12.71     16.95 o
   8   3   0       70.40       79.91     28.45 o
   9   3   0       91.97       99.89     32.08 o
 -10   4   0      910.21     1079.38     87.17 o
  -9   4   0     1205.77     1271.28     93.83 o
  -8   4   0     1304.27     1311.02     77.42 o
  -7   4   0        2.90      -18.22      9.11 o
  -6   4   0      713.35      753.46     46.29 o
  -5   4   0     3753.85     3987.96    132.07 o
  -4   4   0      391.19      256.24     19.78 o
  -3   4   0    20691.85    24107.87    623.79 o
  -2   4   0       52.19       29.64     12.15 o
  -1   4   0     4672.26     4784.48    118.06 o
   0   4   0     1035.18      957.79     57.59 o
   1   4   0    14572.21    12102.01    305.93 o
   2   4   0    10879.30     8945.45    318.22 o
   3   4   0     1881.29     1453.10     57.04 o
   4   4   0      770.79      641.79     46.82 o
   5   4   0      218.55      190.32     25.22 o
   6   4   0     4640.55     4301.17    265.76 o
   7   4   0     1061.11     1174.42     90.20 o
   8   4   0     1300.43     1542.49    114.42 o
   9   4   0      282.30      280.89     47.82 o
 -10   5   0        0.01      -27.24     25.43 o
  -9   5   0        0.11       10.80     24.18 o
  -8   5   0      743.49      728.36     57.46 o
  -7   5   0      738.05      689.83     41.76 o
  -6   5   0      376.43      383.27     31.02 o
  -5   5   0      740.83      659.84     39.24 o
  -4   5   0       66.19       77.22     19.92 o
  -3   5   0       53.14       23.69     16.55 o
  -2   5   0       50.89       78.82      8.55 o
  -1   5   0     1072.89     1103.06     34.57 o
   0   5   0     7213.14     6577.27    175.16 o
   1   5   0       12.98       82.52     54.75 o
   2   5   0       77.29       46.08     15.17 o
   3   5   0       30.43        4.40     29.62 o
   4   5   0       63.57       65.37     29.06 o
   5   5   0        0.79      -25.04     13.64 o
   6   5   0      304.31      245.18     37.53 o
   7   5   0       23.92       36.32     24.82 o
   8   5   0       52.91       52.67     29.66 o
 -10   6   0     1612.14     1980.17    143.47 o
  -9   6   0     1634.33     1754.74    110.70 o
  -8   6   0       66.91       88.29     27.65 o
  -7   6   0      442.09      422.01     38.73 o
  -6   6   0      909.09      914.20     43.48 o
  -5   6   0     4991.47     4986.09    167.62 o
  -4   6   0    14261.19    15800.77    440.36 o
  -3   6   0     2401.96     2552.12     79.51 o
  -2   6   0      460.14      379.62     23.81 o
  -1   6   0      127.60       92.59     14.04 o
   0   6   0     3646.56     3003.58     91.86 o
   1   6   0     8681.27     7255.18    222.60 o
   2   6   0      235.05      152.40     20.23 o
   3   6   0      691.79      522.89     64.67 o
   4   6   0      534.51      471.61     33.00 o
   5   6   0     2477.63     2284.88    302.69 o
   6   6   0      819.47      963.75     80.51 o
   7   6   0     3035.69     3372.53    222.17 o
   8   6   0      750.46      919.56     85.36 o
  -9   7   0        2.99       -8.76     30.07 o
  -8   7   0       55.12       20.92     28.43 o
  -7   7   0       88.82      127.71     27.18 o
  -6   7   0      110.25       73.58     24.99 o
  -5   7   0       75.45       74.66     14.56 o
  -4   7   0     4446.24     4607.90    137.81 o
  -3   7   0        1.95      -24.35     12.18 o
  -2   7   0      345.05      309.04     19.93 o
  -1   7   0       98.90      102.37     14.40 o
   0   7   0       80.81       95.81     64.45 o
   1   7   0       19.33      -62.86     57.22 o
   2   7   0        1.93      -11.76     39.68 o
   3   7   0       17.74        9.80     15.49 o
   4   7   0     1534.96     1305.49     85.40 o
   5   7   0      180.09      173.14     34.51 o
   6   7   0       25.39       17.56     23.61 o
   7   7   0     1120.81     1312.45    107.76 o
   8   7   0      121.44       93.83     35.72 o
  -9   8   0      997.03      867.11    108.06 o
  -8   8   0      339.64      300.34     65.08 o
  -7   8   0     3111.93     3172.27    181.24 o
  -6   8   0     1708.78     1850.14    102.85 o
  -5   8   0     1106.50     1195.40     55.41 o
  -4   8   0     1531.72     1672.83     77.51 o
  -3   8   0       17.67       -0.79      7.84 o
  -2   8   0     1792.35     1689.62     59.13 o
  -1   8   0     1690.96     1632.29     61.52 o
   0   8   0     1122.54      892.55    121.98 o
   1   8   0     2397.33     2243.87    149.00 o
   2   8   0     1827.95     1569.39    174.67 o
   3   8   0     1410.88     1290.11    104.07 o
   4   8   0     1178.45     1149.11    120.77 o
   5   8   0       94.02      108.97     30.87 o
   6   8   0     1459.71     1713.20    130.76 o
   7   8   0      636.77      641.09     75.67 o
  -9   9   0      308.90      364.75     61.29 o
  -8   9   0      197.50      233.41     52.33 o
  -7   9   0      364.32      326.60     58.32 o
  -6   9   0        2.03      -24.20     21.97 o
  -5   9   0      113.33       96.85     27.87 o
  -4   9   0        1.94       -6.83     17.74 o
  -3   9   0      482.44      523.85     33.46 o
  -2   9   0        7.00       78.81     52.34 o
  -1   9   0      742.45      733.33     40.73 o
   0   9   0      519.04      543.44    109.00 o
   1   9   0       29.57       85.53     55.62 o
   2   9   0      223.59      100.43     78.21 o
   3   9   0       32.05      -27.11     54.39 o
   4   9   0      171.60      144.30     35.41 o
   5   9   0       52.21       55.09     28.45 o
   6   9   0       10.90      -20.58     25.43 o
   7   9   0        5.72        0.00     28.45 o
  -9  10   0     1072.60     1236.00    115.19 o
  -8  10   0     2177.70     2228.13    467.35 o
  -7  10   0     1277.65     1389.64    157.40 o
  -6  10   0       19.69      -10.62     31.46 o
  -5  10   0      776.92      645.39     81.82 o
  -4  10   0      698.21      648.97     88.08 o
  -3  10   0     6625.48     6740.95    226.70 o
  -2  10   0     1746.01     1705.43    222.04 o
  -1  10   0     1655.61     1658.20    121.95 o
   0  10   0        6.08      -22.95     69.99 o
   1  10   0      609.53      590.40    117.83 o
   2  10   0     3528.27     3427.83    349.92 o
   3  10   0     1451.65     1595.58    184.64 o
   4  10   0     1071.86     1284.60    105.94 o
   5  10   0      324.59      380.78     57.51 o
   6  10   0      149.85      143.47     41.77 o
  -8  11   0       20.85        5.76     46.73 o
  -7  11   0      577.82      590.61     82.40 o
  -6  11   0        0.91        6.84     45.51 o
  -5  11   0       73.50       29.56     47.42 o
  -4  11   0      378.66      285.38     68.10 o
  -3  11   0        1.79      144.72     62.86 o
  -2  11   0      790.55      951.90    134.56 o
  -1  11   0      892.47      967.12     50.56 o
   0  11   0        1.12        4.08    173.18 o
   1  11   0      743.06      768.35    123.50 o
   2  11   0       14.89      -20.16    222.41 o
   3  11   0        4.58       41.21     58.72 o
   4  11   0      234.67      225.80     45.40 o
   5  11   0      192.30      183.43     44.80 o
  -8  12   0      558.95      519.74    178.89 o
  -7  12   0      428.42      407.62     80.66 o
  -6  12   0      358.78      308.05     75.34 o
  -5  12   0      885.93      845.56    177.37 o
  -4  12   0     3399.36     3698.91    581.76 o
  -3  12   0     2959.29     1594.56    292.09 o
  -2  12   0     1822.79     1895.56    223.55 o
  -1  12   0     1147.11     1227.03     98.90 o
   0  12   0      434.14      354.08    244.27 o
   1  12   0     1538.72     1515.56    183.67 o
   2  12   0      337.88      329.39    199.35 o
   3  12   0     1151.10     1312.70    105.03 o
   4  12   0      211.11      219.75     49.64 o
   5  12   0      292.11      400.76     67.80 o
  -7  13   0       29.61      -55.93     84.75 o
  -6  13   0       68.01       94.69     86.57 o
  -5  13   0      334.50      394.12     85.29 o
  -4  13   0       36.67        8.48     73.49 o
  -3  13   0      353.93      405.08    154.94 o
  -2  13   0      104.12      -22.61    172.17 o
  -1  13   0        0.21      -47.52     51.90 o
   0  13   0      164.65      188.80     61.62 o
   1  13   0       46.61       -0.52    134.57 o
   2  13   0       10.67      322.06    218.54 o
   3  13   0      106.88       49.04     35.11 o
   4  13   0       13.51        4.24     34.51 o
  -6  14   0     1058.54     1203.25    142.02 o
  -5  14   0      341.25      255.11    160.30 o
  -4  14   0      212.16      176.89     87.64 o
  -3  14   0      855.80      697.85    285.20 o
  -2  14   0      980.00     1092.20    203.50 o
  -1  14   0      981.85      966.85    262.53 o
   0  14   0      458.23      342.32    145.18 o
   1  14   0      525.45      615.89    350.82 o
   2  14   0      214.40      180.19     80.82 o
   3  14   0      713.24      933.48    103.52 o
  -5  15   0        0.09      -22.06     70.89 o
  -4  15   0       18.65     -127.39     63.70 o
  -3  15   0       51.00        2.62    121.05 o
  -2  15   0       21.54      -55.66    130.12 o
  -1  15   0        0.55       14.02     85.60 o
   0  15   0       90.32     -226.18    332.65 o
   1  15   0       76.47       68.41    234.88 o
  -3  16   0      897.77      946.51    308.14 o
  -2  16   0      566.87      631.67    353.66 o
  -1  16   0      622.55      -35.11    706.47 o
   1 -16   1        5.23     -211.05    524.25 o
   2 -16   1      119.53      186.88    116.19 o
   3 -16   1       36.03       -7.85    152.81 o
  -2 -15   1      441.10      538.78     78.09 o
  -1 -15   1       76.38      -10.29    219.75 o
   0 -15   1      487.10       -3.37    669.84 o
   1 -15   1     1180.66      962.59    294.23 o
   2 -15   1     1193.35     1424.12    525.87 o
   3 -15   1      156.68      169.87     89.53 o
   4 -15   1      121.69        0.65    114.85 o
   5 -15   1      314.33      167.40    125.07 o
  -3 -14   1       98.49       79.91     42.38 o
  -2 -14   1       16.12      309.35    243.36 o
  -1 -14   1       46.93        1.20    264.40 o
   0 -14   1      376.32      364.02    144.78 o
   1 -14   1       25.70      -46.42     97.55 o
   2 -14   1       63.68       20.21    122.77 o
   3 -14   1       62.21      -53.07    153.01 o
   4 -14   1      275.33      104.87     73.38 o
   5 -14   1        6.16       67.78     69.78 o
   6 -14   1       21.11       43.90     65.87 o
  -4 -13   1      730.61      875.97     99.89 o
  -3 -13   1      271.38      305.11     55.69 o
  -2 -13   1        8.57        1.24     77.79 o
  -1 -13   1      764.87      100.95    321.15 o
   0 -13   1     1333.65     1480.66    195.18 o
   1 -13   1     1440.89     1670.58    218.36 o
   2 -13   1      823.59      765.05    299.61 o
   3 -13   1       95.04        5.52    152.80 o
   4 -13   1      584.08      471.04    223.99 o
   5 -13   1     1022.82     1121.35    274.54 o
   6 -13   1      809.56      986.40    119.68 o
   7 -13   1      386.45      204.33    102.31 o
  -5 -12   1      106.00       30.87     37.53 o
  -4 -12   1       29.55       65.38     37.53 o
  -3 -12   1        5.19        4.19     25.74 o
  -2 -12   1       30.36      -33.90    181.78 o
  -1 -12   1      333.24      285.98    172.73 o
   0 -12   1        9.02      -24.09     67.72 o
   1 -12   1      161.22      134.02     43.76 o
   2 -12   1      164.42      228.48     83.10 o
   3 -12   1        1.50       -8.74     60.41 o
   4 -12   1       11.48       83.25     57.85 o
   5 -12   1      107.54       91.64     58.00 o
   6 -12   1       23.62        9.32     48.52 o
   7 -12   1      792.69      661.08    129.25 o
   8 -12   1       12.72      -28.29     52.32 o
  -6 -11   1      106.16      121.68     44.80 o
  -5 -11   1       37.44       73.25     35.11 o
  -4 -11   1      340.35      319.64     52.67 o
  -3 -11   1      477.51      509.80    155.88 o
  -2 -11   1     3354.99     3269.10    325.02 o
  -1 -11   1     2180.20     2154.91    277.36 o
   0 -11   1     3589.38     3620.88    214.92 o
   1 -11   1     1585.54     1491.15    117.70 o
   2 -11   1     3475.38     3477.58    176.71 o
   3 -11   1     3337.86     3678.33    246.39 o
   4 -11   1     1254.71     1138.30    184.34 o
   5 -11   1       44.62       38.71     48.59 o
   6 -11   1        2.20      -25.82     40.95 o
   7 -11   1      244.55      305.23     66.86 o
   8 -11   1     1071.33      906.35    219.14 o
  -6 -10   1        4.55      -25.43     27.24 o
  -5 -10   1       45.77       14.53     28.45 o
  -4 -10   1      118.24      167.69     38.74 o
  -3 -10   1      151.87      191.79     38.40 o
  -2 -10   1      385.89      415.77    102.67 o
  -1 -10   1       16.21      -17.60     69.45 o
   0 -10   1      322.36      197.47     84.32 o
   1 -10   1      873.60      828.68     60.95 o
   2 -10   1      498.39      633.75    107.18 o
   3 -10   1      442.61      489.01     77.64 o
   4 -10   1       33.87      -39.51     39.00 o
   5 -10   1        0.37      -16.83     68.10 o
   6 -10   1        8.26      -24.94     25.07 o
   7 -10   1        9.83       58.24     65.08 o
   8 -10   1       92.33      109.58     52.56 o
   9 -10   1       39.26      -18.60     44.55 o
  -7  -9   1      300.25      426.79     64.17 o
  -6  -9   1      392.82      469.16     64.17 o
  -5  -9   1      527.68      527.88     64.17 o
  -4  -9   1     2597.73     2659.21    480.97 o
  -3  -9   1     5268.47     4592.85    331.58 o
  -2  -9   1     1430.50     1319.94    141.64 o
  -1  -9   1       69.70       44.44     19.27 o
   0  -9   1       22.95       46.40    107.71 o
   1  -9   1     2143.85     2122.22    117.00 o
   2  -9   1     7680.57     7447.77    258.11 o
   3  -9   1      974.68     1007.68     48.28 o
   4  -9   1      914.47      997.32     47.73 o
   5  -9   1       58.97       83.77     27.37 o
   6  -9   1     1421.81     1489.37    104.63 o
   7  -9   1     2877.92     2890.54    176.17 o
   8  -9   1     1630.82     1488.67    114.93 o
   9  -9   1      912.59      990.25    175.56 o
  -7  -8   1       70.30       75.67     35.11 o
  -6  -8   1      320.70      331.14     50.85 o
  -5  -8   1       50.79       21.19     24.21 o
  -4  -8   1      315.31      269.87     49.34 o
  -3  -8   1        2.31      -16.27     36.35 o
  -2  -8   1      647.47      637.61     70.95 o
  -1  -8   1       33.57       -3.31     67.63 o
   0  -8   1     4245.16     3887.80    180.44 o
   1  -8   1        0.19      -14.84     15.12 o
   2  -8   1        2.01      -14.22     12.50 o
   3  -8   1     1701.60     1746.97     69.50 o
   4  -8   1      634.07      665.31     31.98 o
   5  -8   1        2.56      -15.45     13.63 o
   6  -8   1       58.08       26.49     37.21 o
   7  -8   1      151.35      121.83     37.96 o
   8  -8   1        0.65      -22.14     42.68 o
   9  -8   1      403.93      359.14     55.36 o
  -8  -7   1      182.31      164.06     42.38 o
  -7  -7   1      353.66      454.03     58.72 o
  -6  -7   1       36.26        6.66     21.19 o
  -5  -7   1     2134.70     2156.34    148.92 o
  -4  -7   1     1722.88     1747.78    114.99 o
  -3  -7   1     1141.23     1060.06     83.36 o
  -2  -7   1     1165.97      988.24     59.71 o
  -1  -7   1      464.26      463.08     32.39 o
   0  -7   1     2224.41     2076.49    210.32 o
   1  -7   1     1241.53     1151.87     42.42 o
   2  -7   1     3195.75     3175.69    110.77 o
   3  -7   1      881.71      861.32     42.37 o
   4  -7   1     8497.39     9441.11    269.21 o
   5  -7   1     1094.57     1081.16     49.51 o
   6  -7   1     3627.00     3917.91    138.58 o
   7  -7   1      681.08      552.96     46.48 o
   8  -7   1      992.24     1007.00     79.57 o
   9  -7   1      408.35      427.01     86.27 o
  -8  -6   1        0.02        6.05     28.45 o
  -7  -6   1      314.14      458.87     57.51 o
  -6  -6   1      444.63      472.19     53.88 o
  -5  -6   1     1555.02     1470.13    231.86 o
  -4  -6   1       12.59      -10.64     12.34 o
  -3  -6   1     1033.73      919.11     91.48 o
  -2  -6   1      206.39      190.65    114.71 o
  -1  -6   1       26.91        4.29     22.66 o
   0  -6   1      223.64      360.81     64.77 o
   1  -6   1      683.66      738.31     29.41 o
   2  -6   1     3037.23     3266.22    161.74 o
   3  -6   1      798.88      862.18     33.59 o
   4  -6   1      500.59      511.72     23.32 o
   5  -6   1      754.54      705.09     37.12 o
   6  -6   1     1042.80     1063.43     48.41 o
   7  -6   1       58.50       25.58     23.37 o
   8  -6   1      282.36      191.69     35.82 o
   9  -6   1        5.94      -35.53     25.19 o
  -8  -5   1     1164.77     1290.05    102.91 o
  -7  -5   1     2957.68     2971.17    195.54 o
  -6  -5   1      995.27      842.68     72.04 o
  -5  -5   1      418.33      351.75     33.90 o
  -4  -5   1       86.31       62.15     35.39 o
  -3  -5   1     2247.91     1903.52     99.00 o
  -2  -5   1     3830.04     3052.16    175.91 o
  -1  -5   1     8153.20     6909.73    186.04 o
   0  -5   1     2051.03     1981.27     61.28 o
   1  -5   1     2797.11     2757.83     72.54 o
   2  -5   1       76.44      129.49      9.79 o
   3  -5   1    19749.95    21874.44    605.00 o
   4  -5   1     3130.22     3172.83    108.77 o
   5  -5   1     3834.44     3892.32    131.57 o
   6  -5   1     1313.94     1285.17     52.68 o
   7  -5   1      946.62      972.88     44.77 o
   8  -5   1     1982.27     2000.49    112.77 o
   9  -5   1     1144.57     1246.51     83.33 o
  10  -5   1      607.46      687.10     71.43 o
  -9  -4   1       54.20       35.72     29.66 o
  -8  -4   1      191.09      275.44     41.77 o
  -7  -4   1      223.03      179.80     33.30 o
  -6  -4   1      464.92      409.84     45.40 o
  -5  -4   1       69.15       49.44     17.18 o
  -4  -4   1     1113.72      967.78     42.46 o
  -3  -4   1       93.17       82.77     19.17 o
  -2  -4   1     3065.83     3659.49    210.73 o
  -1  -4   1     3146.50     3559.90    108.51 o
   0  -4   1     4690.81     4586.76    124.30 o
   1  -4   1      915.02      902.58     31.13 o
   2  -4   1     6182.34     7629.65    200.94 o
   3  -4   1     3589.13     4137.94    101.40 o
   4  -4   1       50.04       23.90      9.50 o
   5  -4   1       15.74        4.22     17.70 o
   6  -4   1      910.54      919.20     43.81 o
   7  -4   1      233.23      236.89     21.15 o
   8  -4   1       46.19       34.32     20.09 o
   9  -4   1        7.89       55.57     22.90 o
  10  -4   1        2.83       23.61     29.06 o
  -9  -3   1      671.14      603.56     64.17 o
  -8  -3   1     3310.31     3178.81    204.01 o
  -7  -3   1     2598.29     2604.92    168.29 o
  -6  -3   1      581.23      475.91     39.40 o
  -5  -3   1      739.08      592.12     57.52 o
  -4  -3   1      596.81      500.36     34.46 o
  -3  -3   1     5871.22     4851.05    223.95 o
  -2  -3   1     2220.22     1794.08     61.63 o
  -1  -3   1     9232.67     8238.87    211.89 o
   0  -3   1     3597.79     3382.68     91.67 o
   1  -3   1    23740.73    27934.70    654.81 o
   2  -3   1     7689.63     8828.09    225.28 o
   3  -3   1    10274.39    10914.12    355.57 o
   4  -3   1     2812.22     2687.53    113.80 o
   5  -3   1     3457.83     3335.32    125.78 o
   6  -3   1     1485.52     1443.35     60.25 o
   7  -3   1     2260.04     2212.37     89.03 o
   8  -3   1      691.94      694.99     48.91 o
   9  -3   1     1340.42     1386.88     81.49 o
  10  -3   1      408.07      381.38     49.64 o
  -9  -2   1       18.10       16.35     22.40 o
  -8  -2   1      214.69      168.29     31.48 o
  -7  -2   1      781.43      713.73     58.72 o
  -6  -2   1      282.39      217.31     34.68 o
  -5  -2   1      892.46      772.00     47.41 o
  -4  -2   1      622.24      498.71     62.01 o
  -3  -2   1     1063.81      919.57     47.51 o
  -2  -2   1     1762.72     1444.79     43.83 o
  -1  -2   1     8846.01     8140.95    306.93 o
   0  -2   1      885.58      796.16     24.74 o
   1  -2   1    20526.20    25857.56    719.66 o
   2  -2   1     1462.01     1705.21     46.28 o
   3  -2   1       13.76       -1.68      5.79 o
   4  -2   1      522.22      430.91     21.53 o
   5  -2   1      181.53      151.22     16.15 o
   6  -2   1       36.46       17.20      9.50 o
   7  -2   1      965.16      902.00     42.62 o
   8  -2   1        6.91        3.83     14.48 o
   9  -2   1       37.47       39.81     30.87 o
  10  -2   1      288.69      317.22     45.40 o
  -9  -1   1     1183.39     1173.21     89.60 o
  -8  -1   1      664.98      621.11     55.09 o
  -7  -1   1      110.45      121.44     19.79 o
  -6  -1   1     1903.27     1670.07    140.58 o
  -5  -1   1     2884.41     2526.50    103.99 o
  -4  -1   1     2870.22     2249.22     91.59 o
  -3  -1   1     5142.73     4411.92    201.48 o
  -2  -1   1     3334.30     2699.76    157.19 o
  -1  -1   1     2964.00     2730.18     71.93 o
   1  -1   1     7345.97     8572.53    216.81 o
   2  -1   1    10561.25    10966.78    392.44 o
   3  -1   1     8566.05     8673.95    355.08 o
   4  -1   1      300.65      255.11     23.00 o
   5  -1   1     5579.79     5519.31    232.47 o
   6  -1   1     1038.48      912.81     50.42 o
   7  -1   1      402.08      423.79     27.27 o
   8  -1   1      520.55      513.04     39.40 o
   9  -1   1      110.08       73.18     21.82 o
  10  -1   1      390.16      406.20     51.46 o
 -10   0   1       41.98       63.56     29.66 o
  -9   0   1        6.51      -32.46     16.23 o
  -8   0   1      475.94      477.03     46.61 o
  -7   0   1       22.62       41.42     14.38 o
  -6   0   1      133.28      136.91     35.41 o
  -5   0   1        5.95      -32.51     36.57 o
  -4   0   1      340.25      274.84     67.80 o
  -3   0   1      115.61       88.99     41.17 o
   1   0   1     4281.57     4618.53    133.94 o
   2   0   1      233.94      238.07     13.79 o
   3   0   1       39.88       18.76     13.56 o
   4   0   1      997.72      882.05     40.51 o
   5   0   1       66.61       26.03     21.69 o
   6   0   1       20.48       -0.58     13.85 o
   7   0   1        3.38       -1.77     16.65 o
   8   0   1       27.47       44.39     25.73 o
   9   0   1        3.42       12.61     19.33 o
 -10   1   1      275.93      280.89     41.17 o
  -9   1   1        2.76      -33.90     16.95 o
  -8   1   1        6.10       28.18     13.32 o
  -7   1   1     2112.19     1751.16    109.83 o
  -6   1   1     5643.37     5153.83    495.50 o
  -5   1   1     2889.40     2171.47    208.85 o
  -1   1   1     5464.08     8116.22    368.56 o
   0   1   1    18489.90    11913.93    520.86 o
   1   1   1    15495.97    13809.12    391.37 o
   2   1   1     3370.41     2745.13     73.72 o
   3   1   1      144.65      103.19     11.15 o
   4   1   1     2668.96     2179.48    127.83 o
   5   1   1     1999.89     1631.90     74.38 o
   6   1   1     1466.12     1316.00    189.90 o
   7   1   1      848.74      739.77     61.14 o
   8   1   1      146.09      118.65     30.27 o
   9   1   1      105.74      159.17     27.33 o
 -10   2   1      350.07      357.17     43.59 o
  -9   2   1       12.80       12.71     19.37 o
  -8   2   1       90.99       73.86     18.77 o
  -7   2   1      246.24      236.60     26.64 o
  -6   2   1       16.06      -24.21     23.61 o
  -4   2   1      194.93      276.66     36.32 o
  -3   2   1      699.71      851.15     76.28 o
  -2   2   1     3177.91     4027.99    125.90 o
  -1   2   1      258.18      281.09     21.23 o
   0   2   1      525.18      386.68     19.92 o
   1   2   1    12695.00    10767.81    276.30 o
   2   2   1      706.13      678.51     24.15 o
   3   2   1      243.02      232.35     19.12 o
   4   2   1       59.98       45.71     33.03 o
   5   2   1       24.56       10.54     25.24 o
   6   2   1      153.72       95.00     22.39 o
   7   2   1      104.40       79.91     24.82 o
   8   2   1      110.39      119.86     30.87 o
   9   2   1      298.04      405.60     53.27 o
 -10   3   1       30.41       38.14     23.61 o
  -9   3   1     1489.42     1436.55     99.89 o
  -8   3   1     2118.00     2090.90     94.58 o
  -7   3   1     3873.92     3767.92    138.89 o
  -6   3   1     3931.61     4032.26    214.46 o
  -5   3   1     2714.33     2587.93    143.89 o
  -4   3   1     5026.65     5135.60    164.47 o
  -3   3   1     1706.15     1830.87     57.58 o
  -2   3   1      235.27      330.36     13.74 o
  -1   3   1    11880.78    12378.77    319.37 o
   0   3   1    17629.81    15210.47    385.04 o
   1   3   1     2002.36     1784.43     65.79 o
   2   3   1     3649.18     3107.49    176.90 o
   3   3   1      859.82      608.04     47.01 o
   4   3   1     1372.74     1191.15     56.27 o
   5   3   1     5387.77     4642.56    190.23 o
   6   3   1     1210.33     1159.36     74.76 o
   7   3   1     1045.19     1043.66     81.73 o
   8   3   1       34.38       76.88     28.45 o
   9   3   1      495.55      610.22     68.41 o
 -10   4   1       50.09       56.30     26.64 o
  -9   4   1      131.09      118.05     27.24 o
  -8   4   1      811.92      777.90     62.35 o
  -7   4   1        4.41      -19.08      9.54 o
  -6   4   1        4.86      -14.01      7.00 o
  -5   4   1       11.93      -24.01     15.03 o
  -4   4   1      308.71      321.61     18.16 o
  -3   4   1     3177.02     3877.48    119.31 o
  -2   4   1      164.75      171.29     11.75 o
  -1   4   1      232.22      293.15     30.07 o
   0   4   1     1878.74     1637.80     54.89 o
   1   4   1     1107.05     1434.07     96.90 o
   2   4   1       37.43      -16.29     21.53 o
   3   4   1      303.57      215.13     39.18 o
   4   4   1       19.08       18.85     14.76 o
   5   4   1       50.53       34.09     15.87 o
   6   4   1      928.41      907.45     73.86 o
   7   4   1       29.98       54.48     25.43 o
   8   4   1      168.32      161.03     36.93 o
   9   4   1      349.73      363.22     55.69 o
 -10   5   1     1826.44     2164.21    148.32 o
  -9   5   1     1902.41     1997.73    136.21 o
  -8   5   1      987.18     1064.12     70.63 o
  -7   5   1       66.28       40.60     11.69 o
  -6   5   1      550.94      522.56     28.31 o
  -5   5   1     4068.15     4229.30    141.63 o
  -4   5   1     1583.62     1499.94     57.71 o
  -3   5   1     1054.12     1071.70     36.04 o
  -2   5   1     1317.47     1323.44     57.64 o
  -1   5   1     5891.86     5843.83    205.56 o
   0   5   1     3098.00     3118.48    161.03 o
   1   5   1     2922.66     2131.70     66.30 o
   2   5   1     7416.79     5875.81    222.78 o
   3   5   1     3496.24     2924.84    172.68 o
   4   5   1      745.93      692.72     37.81 o
   5   5   1      831.57      751.40     39.32 o
   6   5   1      476.77      454.63     52.06 o
   7   5   1     1722.01     1890.58    135.60 o
   8   5   1      954.03     1084.83     93.83 o
 -10   6   1       14.59      -56.91     28.45 o
  -9   6   1       52.97       23.00     30.87 o
  -8   6   1      521.38      451.23     47.70 o
  -7   6   1        0.42        4.65     11.38 o
  -6   6   1     2626.31     2576.51     93.88 o
  -5   6   1        0.29      -32.33     16.16 o
  -4   6   1      153.01      127.68     19.17 o
  -3   6   1      581.48      531.19     25.88 o
  -2   6   1     1730.62     1843.07     66.80 o
  -1   6   1     1291.38     1271.42     84.68 o
   0   6   1      547.15      660.09     49.72 o
   1   6   1     4230.14     4436.88    267.86 o
   2   6   1       46.29       51.81     34.43 o
   3   6   1      235.47      204.83     33.47 o
   4   6   1        8.32       -5.30     18.15 o
   5   6   1      663.16      652.39     72.95 o
   6   6   1      207.17      171.32     35.11 o
   7   6   1      193.89      234.88     43.59 o
   8   6   1        0.62      -42.38     21.19 o
  -9   7   1      537.03      537.94     59.77 o
  -8   7   1      267.66      296.94     43.83 o
  -7   7   1      219.74      219.43     31.44 o
  -6   7   1     2471.68     2571.16     96.14 o
  -5   7   1       36.28       38.32     12.66 o
  -4   7   1     2145.60     2293.18     74.78 o
  -3   7   1     2869.24     2873.88    163.10 o
  -2   7   1     4203.63     4481.65    155.51 o
  -1   7   1     1615.24     1395.21     49.95 o
   0   7   1     3453.90     2960.25    280.65 o
   1   7   1     6448.78     5433.49    310.73 o
   2   7   1     3903.07     3615.13    171.30 o
   3   7   1     1452.06     1410.75    112.44 o
   4   7   1     1417.52     1411.06    126.26 o
   5   7   1      295.27      291.18     42.38 o
   6   7   1     1273.38     1229.51     99.89 o
   7   7   1      629.08      760.95     80.51 o
   8   7   1      415.67      539.39     70.83 o
  -9   8   1       86.92      103.06     48.13 o
  -8   8   1      309.93      266.75     72.64 o
  -7   8   1       78.04        3.66     33.38 o
  -6   8   1       14.24      -40.41     25.58 o
  -5   8   1        4.93      -17.06     19.80 o
  -4   8   1      392.17      366.15     33.79 o
  -3   8   1      575.42      605.35     50.94 o
  -2   8   1      471.61      451.43     25.25 o
  -1   8   1      759.48      788.79     36.32 o
   0   8   1       16.40      -22.91     45.58 o
   1   8   1      135.67       83.18     93.12 o
   2   8   1      214.94      130.48     84.24 o
   3   8   1        3.91       10.67     15.28 o
   4   8   1      472.79      452.77     51.54 o
   5   8   1        0.07       -4.84     18.16 o
   6   8   1      422.40      398.94     55.69 o
   7   8   1      167.95      175.56     42.38 o
  -9   9   1      852.10      842.11    113.20 o
  -8   9   1      790.45      664.89    115.63 o
  -7   9   1      989.99      999.88     94.36 o
  -6   9   1      166.14      192.88     52.71 o
  -5   9   1      496.40      458.20     63.91 o
  -4   9   1     1758.32     1796.41    101.80 o
  -3   9   1     1211.55     1229.51     56.00 o
  -2   9   1     2500.51     2488.95    115.33 o
  -1   9   1      180.88      231.77     68.40 o
   0   9   1     3417.48     3202.37    235.75 o
   1   9   1     1425.03     1382.14    150.38 o
   2   9   1     3205.52     2926.42    196.63 o
   3   9   1     2194.91     2084.20    155.70 o
   4   9   1     1400.25     1542.78    204.92 o
   5   9   1      217.49      271.21     46.61 o
   6   9   1      391.36      369.28     57.51 o
   7   9   1      229.24      145.29     42.38 o
  -9  10   1       19.00       -3.77     47.72 o
  -8  10   1       13.97       36.99     88.69 o
  -7  10   1       76.51      -11.29     54.79 o
  -6  10   1       37.71       95.91     56.60 o
  -5  10   1        0.30        0.88     41.08 o
  -4  10   1       35.70       72.43     87.78 o
  -3  10   1     1103.52     1679.49    142.16 o
  -2  10   1       11.52       20.36     51.46 o
  -1  10   1      127.66       95.95     65.73 o
   0  10   1       40.19       15.81     77.94 o
   1  10   1       37.80       22.76     32.19 o
   2  10   1       44.54        0.12    115.02 o
   3  10   1        0.00      -17.56     89.32 o
   4  10   1       80.03       70.83     31.48 o
   5  10   1       25.14      -13.92     24.82 o
   6  10   1       94.94      128.94     40.56 o
  -8  11   1      857.81      679.24     92.08 o
  -7  11   1      368.60      283.96    110.78 o
  -6  11   1       64.80       92.76     70.83 o
  -5  11   1     1245.17     1176.53    135.30 o
  -4  11   1      712.70      824.29    104.14 o
  -3  11   1     1801.88     1770.78    339.33 o
  -2  11   1     3455.45     3550.21    241.15 o
  -1  11   1     1558.75     1613.73     73.54 o
   0  11   1     1545.35     1488.36    157.37 o
   1  11   1      617.85      582.18     55.26 o
   2  11   1     1597.03     1670.72    192.51 o
   3  11   1     1083.73     1232.71    318.09 o
   4  11   1      198.00      188.27     42.38 o
   5  11   1       18.14       15.13     28.45 o
  -8  12   1        0.01      -81.87    107.76 o
  -7  12   1      136.54      104.55     62.16 o
  -6  12   1       34.69        5.40     62.05 o
  -5  12   1      114.08      105.30     61.66 o
  -4  12   1      256.49      484.15    115.26 o
  -3  12   1      773.60      694.76    178.41 o
  -2  12   1      137.93      122.29     84.49 o
  -1  12   1       14.45       29.30     22.29 o
   0  12   1      364.97      381.35     60.80 o
   1  12   1     1283.06     1252.77    232.85 o
   2  12   1        7.60        9.02    107.60 o
   3  12   1       10.42      -15.71     23.36 o
   4  12   1      261.09      353.54     58.72 o
   5  12   1      142.72      164.06     48.43 o
  -7  13   1      970.52      832.79    111.53 o
  -6  13   1      445.95      176.46    170.30 o
  -5  13   1      951.14      832.24    320.16 o
  -4  13   1      905.62      698.55    214.73 o
  -3  13   1     2980.64     1991.46    391.07 o
  -2  13   1     2245.69     2285.62    486.22 o
  -1  13   1      646.63      751.46     74.18 o
   0  13   1       70.46       41.42     80.64 o
   1  13   1      498.63      498.02    226.92 o
   2  13   1       63.14      276.05    204.01 o
   3  13   1      348.11      420.13     63.56 o
   4  13   1      663.10      724.63     91.41 o
  -6  14   1      350.15      323.32    152.83 o
  -5  14   1      344.86      586.32    126.50 o
  -4  14   1       79.08      -56.07     67.73 o
  -3  14   1      604.66      657.84    319.86 o
  -2  14   1       61.28       -6.79     74.92 o
  -1  14   1       10.78     -105.09     73.52 o
   0  14   1      261.91        5.24    126.23 o
   1  14   1       16.83        0.06     59.02 o
   2  14   1       54.36       57.66     34.65 o
   3  14   1      117.77       93.23     44.19 o
  -5  15   1        3.69      -42.66    146.47 o
  -4  15   1      243.40      133.75    128.55 o
  -3  15   1      316.97      240.88     93.80 o
  -2  15   1     1594.25     1895.37    203.11 o
  -1  15   1     1289.36     1774.17    197.42 o
   0  15   1      582.37      299.66    489.44 o
   1  15   1      124.38      155.58    233.07 o
  -3  16   1       99.64       91.08    271.47 o
  -2  16   1        8.58      -69.95    290.16 o
  -1  16   1        1.03       -3.64    806.96 o
   1 -16   2      871.86      282.70    805.15 o
   2 -16   2      514.87      333.43    218.77 o
   3 -16   2      498.26      245.76    229.87 o
  -2 -15   2       32.73       27.85     38.14 o
  -1 -15   2        5.05      144.68    234.28 o
   0 -15   2       95.75     -262.85    510.63 o
   1 -15   2       26.42      -64.57    206.37 o
   2 -15   2      538.47      577.44    276.65 o
   3 -15   2       41.12      -44.07     71.47 o
   4 -15   2       87.27        5.64     73.90 o
   5 -15   2      163.86      172.18     88.38 o
  -3 -14   2      186.16      213.70     55.09 o
  -2 -14   2       20.15       37.95     32.89 o
  -1 -14   2      771.39      789.37    306.22 o
   0 -14   2     1462.88     1355.74    226.83 o
   1 -14   2     1453.48     1547.12    361.80 o
   2 -14   2      449.13      479.16    142.62 o
   3 -14   2      183.23      129.29    165.31 o
   4 -14   2        8.18        2.31     64.94 o
   5 -14   2      823.56      981.33    129.48 o
   6 -14   2     1052.58     1170.52    137.02 o
  -4 -13   2       61.75        0.61     36.93 o
  -3 -13   2       58.38       46.61     32.08 o
  -2 -13   2       16.89       28.61     28.17 o
  -1 -13   2      531.40     -107.54    260.31 o
   0 -13   2      226.60      220.60     86.33 o
   1 -13   2        8.67      -36.98     89.74 o
   2 -13   2       87.41       -3.77    133.30 o
   3 -13   2       49.46      118.88     63.53 o
   4 -13   2       12.92      -32.35     95.95 o
   5 -13   2       79.33       91.71     63.56 o
   6 -13   2       27.78       -1.73     55.87 o
   7 -13   2      192.96       73.85     65.23 o
  -5 -12   2      889.22     1107.83    107.15 o
  -4 -12   2      880.43     1079.98    101.70 o
  -3 -12   2      822.23      817.57    150.44 o
  -2 -12   2     1287.44     1295.59    141.66 o
  -1 -12   2      862.56      837.24    407.09 o
   0 -12   2      103.70      141.80     53.82 o
   1 -12   2      264.30      245.91     53.95 o
   2 -12   2      855.47      947.83     68.12 o
   3 -12   2     1371.97     1350.84    137.85 o
   4 -12   2      458.55      574.65     92.47 o
   5 -12   2      943.23     1012.27    214.91 o
   6 -12   2      633.23      709.81     96.55 o
   7 -12   2      617.43      581.30    131.97 o
   8 -12   2       18.72       15.91     90.50 o
  -6 -11   2        4.46      -39.35     32.08 o
  -5 -11   2       25.15       15.13     30.27 o
  -4 -11   2       81.69       79.91     33.30 o
  -3 -11   2        2.76        2.76     21.02 o
  -2 -11   2      275.00      268.98    238.48 o
  -1 -11   2      985.24     1125.45    134.41 o
   0 -11   2       85.06       75.94    156.18 o
   1 -11   2      596.59      299.07    180.50 o
   2 -11   2     1786.50     1968.23    155.71 o
   3 -11   2      878.29      956.93    110.02 o
   4 -11   2      430.05      341.83    178.58 o
   5 -11   2        2.56      -32.87     45.51 o
   6 -11   2        5.77      -44.99     76.88 o
   7 -11   2      387.93      271.96     65.19 o
   8 -11   2        1.52       25.21     47.64 o
  -6 -10   2      180.34      274.84     52.67 o
  -5 -10   2      537.50      506.70     67.20 o
  -4 -10   2     2021.35     2164.21    156.19 o
  -3 -10   2     3394.14     3563.63    569.66 o
  -2 -10   2     2407.30     2402.28    239.85 o
  -1 -10   2      117.08       62.00     49.19 o
   0 -10   2      342.34      469.92    124.82 o
   1 -10   2     1958.47     1886.33    185.35 o
   2 -10   2      967.94     1048.18     66.57 o
   3 -10   2     2046.97     2297.25     91.09 o
   4 -10   2     1138.44      983.63    101.53 o
   5 -10   2      534.58      576.86     53.31 o
   6 -10   2      619.95      624.21     57.45 o
   7 -10   2      672.33      949.47    231.25 o
   8 -10   2     2101.43     2413.06    366.86 o
  -7  -9   2       13.25       -1.21     30.87 o
  -6  -9   2      135.56      113.81     35.72 o
  -5  -9   2       11.34       15.74     23.61 o
  -4  -9   2       22.17      154.37    157.40 o
  -3  -9   2       87.35       55.24     63.50 o
  -2  -9   2       26.31       69.89     26.75 o
  -1  -9   2      899.86      767.64     60.56 o
   0  -9   2       74.26       19.90     20.10 o
   1  -9   2      582.09      631.23     59.75 o
   2  -9   2      461.10      593.56     36.76 o
   3  -9   2      349.30      373.64     28.44 o
   4  -9   2      984.36     1094.22     54.45 o
   5  -9   2      628.81      543.34     85.40 o
   6  -9   2       86.97       88.34     28.01 o
   7  -9   2       78.86        3.84     36.15 o
   8  -9   2       15.50        8.28     35.84 o
   9  -9   2        0.22       -9.53     35.61 o
  -7  -8   2      253.90      325.08     52.67 o
  -6  -8   2      897.99     1004.92     88.38 o
  -5  -8   2     1230.21     1189.56     96.86 o
  -4  -8   2     2620.69     2765.61    452.52 o
  -3  -8   2     1494.35     1380.08     80.30 o
  -2  -8   2     1227.45     1248.79     89.04 o
  -1  -8   2      173.37      157.29     26.04 o
   0  -8   2      389.85      319.05     34.36 o
   1  -8   2     1763.86     1565.01    101.05 o
   2  -8   2     2935.53     2883.00    113.85 o
   3  -8   2     4398.86     4352.66    148.47 o
   4  -8   2     3831.99     4120.44    125.79 o
   5  -8   2      536.81      675.44     39.87 o
   6  -8   2     1565.48     1778.80     93.15 o
   7  -8   2     2406.07     2427.92    148.23 o
   8  -8   2     2353.27     2495.38    152.25 o
   9  -8   2      550.34      599.34     77.18 o
  -8  -7   2      298.39      217.93     45.40 o
  -7  -7   2        4.39       18.16     24.21 o
  -6  -7   2       58.49       44.80     23.61 o
  -5  -7   2      101.75      131.97     32.08 o
  -4  -7   2       80.95       92.63     34.96 o
  -3  -7   2      476.14      446.79     42.64 o
  -2  -7   2       18.46      -10.16     28.74 o
  -1  -7   2     2056.52     2061.59     82.53 o
   0  -7   2     4567.64     4876.08    254.17 o
   1  -7   2      395.68      469.49     41.86 o
   2  -7   2      345.56      349.15     24.28 o
   3  -7   2     3665.10     3951.93    137.87 o
   4  -7   2      363.46      363.91     22.41 o
   5  -7   2       71.47       60.35     15.99 o
   6  -7   2      163.80      130.39     35.90 o
   7  -7   2      104.28       66.06     39.65 o
   8  -7   2      401.54      532.01     58.01 o
   9  -7   2        1.78      -22.91     31.48 o
  -8  -6   2      375.12      399.55     55.09 o
  -7  -6   2     1390.95     1600.00    119.26 o
  -6  -6   2      798.51      926.83     78.09 o
  -5  -6   2      791.48      801.65    103.82 o
  -4  -6   2      187.59      181.50     34.28 o
  -3  -6   2       36.19       34.87     14.86 o
  -2  -6   2     5061.15     4242.14    138.35 o
  -1  -6   2      894.79      682.38     51.57 o
   0  -6   2     7682.00     7281.57    207.27 o
   1  -6   2     1267.87     1211.76     49.14 o
   2  -6   2     8794.25     9743.69    275.65 o
   3  -6   2     6485.48     7180.88    205.06 o
   4  -6   2     2623.63     2758.26     84.97 o
   5  -6   2     1055.85     1053.49     47.06 o
   6  -6   2     1810.78     1828.90     71.69 o
   7  -6   2      690.90      687.54     50.15 o
   8  -6   2      976.96      900.88    125.61 o
   9  -6   2     1010.46     1099.82     82.66 o
  -8  -5   2        2.13       15.13     24.21 o
  -7  -5   2        2.21       14.53     22.40 o
  -6  -5   2      849.14      734.92     67.20 o
  -5  -5   2       87.55       48.70     50.59 o
  -4  -5   2       67.60       14.10     24.05 o
  -3  -5   2     2391.24     2148.90     94.70 o
  -2  -5   2     2619.66     2468.97     86.82 o
  -1  -5   2      875.56      940.49     53.90 o
   0  -5   2     1411.81     1325.67     58.75 o
   1  -5   2      597.04      714.05     29.91 o
   2  -5   2      245.64      261.97     16.06 o
   3  -5   2     2591.41     2961.00     88.29 o
   4  -5   2     1580.11     1575.95     69.28 o
   5  -5   2       61.07       49.78     20.44 o
   6  -5   2     3219.61     3348.66    146.62 o
   7  -5   2       98.34      153.61     24.33 o
   8  -5   2       45.62       31.80     23.63 o
   9  -5   2      576.32      623.11     57.28 o
  -9  -4   2      203.62      246.99     43.59 o
  -8  -4   2     1374.46     1636.32    118.05 o
  -7  -4   2     1756.03     1794.32    124.10 o
  -6  -4   2      234.74      205.22     32.08 o
  -5  -4   2       31.92       23.98     14.21 o
  -4  -4   2      357.97      259.48     32.59 o
  -3  -4   2     3288.72     2706.04     91.17 o
  -2  -4   2    17373.45    14905.44    526.50 o
  -1  -4   2     7297.95     6550.49    175.50 o
   0  -4   2     5587.14     5433.50    145.33 o
   1  -4   2     1532.94     1603.40     44.42 o
   2  -4   2     2961.29     3286.72     99.40 o
   3  -4   2     8811.73    10210.49    261.63 o
   4  -4   2    17719.22    19899.36    714.49 o
   5  -4   2     2354.69     2368.51    112.93 o
   6  -4   2        2.96       14.99     13.09 o
   7  -4   2       88.88       71.54     15.66 o
   8  -4   2      695.20      790.08     57.20 o
   9  -4   2     2958.51     3036.37    159.25 o
  10  -4   2     1014.61     1029.74     88.99 o
  -9  -3   2        0.03        9.69     23.61 o
  -7  -3   2      740.10      734.92     62.35 o
  -6  -3   2      976.75      896.32     57.47 o
  -5  -3   2        0.03      -18.19      9.09 o
  -4  -3   2      167.48      113.02     22.54 o
  -3  -3   2      278.83      281.32     19.95 o
  -2  -3   2     1221.35     1454.99    135.35 o
  -1  -3   2     4792.02     4869.59    155.85 o
   0  -3   2     2086.30     1992.63     61.55 o
   1  -3   2     4137.72     5031.97    132.03 o
   2  -3   2      195.02      230.03     12.18 o
   3  -3   2       96.50      104.35      7.68 o
   4  -3   2     1240.11     1272.39     53.88 o
   5  -3   2     1951.32     1969.36     79.33 o
   6  -3   2        0.05       -5.18      9.21 o
   7  -3   2       21.42       11.26     12.28 o
   8  -3   2      206.60      212.49     29.11 o
   9  -3   2        0.08       21.28     19.34 o
  10  -3   2       20.38       16.35     27.85 o
  -9  -2   2      577.09      617.48     61.75 o
  -8  -2   2     2399.49     2333.71    151.95 o
  -7  -2   2     1342.80     1352.40     93.23 o
  -6  -2   2     2529.97     2135.50     95.64 o
  -5  -2   2     1010.84      830.74     45.73 o
  -4  -2   2      372.30      272.23     34.25 o
  -3  -2   2     5859.16     4828.16    183.28 o
  -2  -2   2     2683.32     2332.03     65.76 o
  -1  -2   2    20335.86    21544.20    718.59 o
   0  -2   2      498.47      516.65     32.27 o
   1  -2   2       18.31       -8.32      4.16 o
   2  -2   2    21551.08    24331.25    616.23 o
   3  -2   2    11981.33    12645.99    453.66 o
   4  -2   2     8556.49     8487.23    308.06 o
   5  -2   2     2504.38     2371.80     92.00 o
   6  -2   2      952.02      847.01     40.53 o
   7  -2   2      705.30      757.03     39.24 o
   8  -2   2     1320.46     1225.98     72.59 o
   9  -2   2       80.97       84.73     23.06 o
  10  -2   2      236.66      238.52     42.38 o
  -9  -1   2       49.76       21.79     22.40 o
  -8  -1   2      473.10      452.21     45.40 o
  -7  -1   2      251.63      210.77     24.20 o
  -6  -1   2      274.87      265.07     23.38 o
  -5  -1   2     1507.56     1260.94     58.93 o
  -4  -1   2     4440.68     3724.91    199.63 o
  -3  -1   2     1672.47     1593.68    141.91 o
  -2  -1   2       49.78       42.80     22.66 o
  -1  -1   2    16153.69    18621.69    440.29 o
   0  -1   2       47.24       43.50      4.08 o
   1  -1   2     8561.68    10047.57    286.63 o
   2  -1   2      415.43      358.25     14.03 o
   3  -1   2     1438.05     1440.47     55.88 o
   4  -1   2     1446.53     1281.46     59.26 o
   5  -1   2      197.39      175.75     21.49 o
   6  -1   2       64.02       52.64     11.96 o
   7  -1   2      234.85      230.00     21.43 o
   8  -1   2      717.05      705.37     49.57 o
   9  -1   2      110.86      109.70     24.63 o
 -10   0   2      365.58      427.39     49.04 o
  -9   0   2       28.67      -23.00     18.16 o
  -8   0   2      700.36      622.32     50.85 o
  -7   0   2      892.46      813.25     65.87 o
  -6   0   2     2162.07     1849.98    154.11 o
  -5   0   2     3985.00     2715.09    257.28 o
  -4   0   2     1075.29      672.57     93.83 o
  -1   0   2    14824.17    17634.63    603.72 o
   0   0   2    13085.41     5887.25    341.43 o
   1   0   2     7765.98     8565.77    286.13 o
   2   0   2     4964.77     4785.40    140.21 o
   3   0   2        1.75      -10.55      8.64 o
   4   0   2     1141.67      956.20     45.18 o
   5   0   2      977.70      838.35     43.55 o
   6   0   2     2231.94     2185.04     95.66 o
   7   0   2      101.23      135.00     26.03 o
   8   0   2      106.50      130.80     23.69 o
   9   0   2      192.82      210.08     30.54 o
 -10   1   2      187.77      181.01     33.30 o
  -9   1   2       78.36       26.03     21.19 o
  -8   1   2        0.16       -9.69     11.91 o
  -7   1   2       26.78       -0.61     39.95 o
  -1   1   2      220.95      301.69     14.11 o
   0   1   2       80.99       68.18      9.32 o
   1   1   2       54.69       62.54      6.15 o
   2   1   2      401.10      340.31     14.49 o
   3   1   2      210.32      177.15     13.99 o
   4   1   2        8.24      -36.57     18.28 o
   5   1   2      125.75      102.80     16.86 o
   6   1   2       14.63      133.10     73.86 o
   7   1   2       11.79      -14.53     18.16 o
   8   1   2       81.37       96.25     28.45 o
   9   1   2       70.82      111.78     28.15 o
 -10   2   2        8.60        2.42     19.98 o
  -9   2   2     1542.54     1299.73     88.99 o
  -7   2   2     6022.11     5683.84    403.78 o
  -6   2   2     8352.11     8460.08    572.68 o
  -5   2   2     2883.61     2768.37    204.62 o
  -4   2   2     7654.47     8734.92    576.92 o
  -3   2   2     3522.73     3914.94    266.36 o
  -2   2   2      326.38      339.59     16.15 o
  -1   2   2    19021.09    20661.32    531.11 o
   0   2   2     4223.91     3537.23    133.21 o
   1   2   2     4219.45     3528.84     96.25 o
   2   2   2       15.11        6.56      7.86 o
   3   2   2        3.66        7.41      9.72 o
   4   2   2     7650.53     6330.05    385.46 o
   5   2   2     5451.61     4632.49    394.63 o
   6   2   2     1548.03     1622.26     87.38 o
   7   2   2      553.22      560.57     54.48 o
   8   2   2     1395.08     1479.53    110.78 o
   9   2   2     1006.45     1142.34     95.65 o
  -7   3   2      351.66      332.95     70.22 o
  -6   3   2      310.67      276.05     58.12 o
  -5   3   2        7.34      -46.79     30.57 o
  -4   3   2        7.77       13.65     16.82 o
  -3   3   2      450.83      397.70     19.46 o
  -2   3   2      858.74      972.81     26.48 o
  -1   3   2      138.53       85.02     21.63 o
   0   3   2     2143.10     1822.87     82.90 o
   1   3   2     3865.31     3241.75    142.20 o
   2   3   2       59.04       70.85     21.02 o
   3   3   2       28.86       -9.00     12.57 o
   4   3   2      314.87      348.46     66.87 o
   5   3   2     1167.14     1002.37     59.74 o
   6   3   2        8.62       32.08     19.37 o
   7   3   2       16.74       -2.42     20.58 o
   8   3   2      462.61      549.07     61.75 o
   9   3   2      284.49      351.12     53.27 o
 -10   4   2     1370.24     1500.11    104.73 o
  -8   4   2     2137.84     2226.12     99.31 o
  -7   4   2     2166.87     2063.31    103.10 o
  -6   4   2     1507.51     1549.71     56.85 o
  -5   4   2     2366.59     2570.78     88.04 o
  -4   4   2      632.71      680.99     29.74 o
  -3   4   2        9.80      -42.21     21.11 o
  -2   4   2     3875.34     4137.02    104.21 o
  -1   4   2     5358.07     5125.45    170.76 o
   0   4   2     6636.28     5655.83    148.85 o
   1   4   2    12055.90    10498.34    267.72 o
   2   4   2     2626.96     1970.53     89.47 o
   3   4   2     7757.45     6781.07    287.65 o
   4   4   2      843.41      772.74     61.64 o
   5   4   2     2300.78     2077.94    136.77 o
   6   4   2     1745.40     1646.61    116.84 o
   7   4   2     1264.42     1347.56    102.91 o
   8   4   2      127.25      107.15     33.90 o
   9   4   2       16.40       12.71     27.85 o
 -10   5   2       54.35       84.15     30.87 o
  -9   5   2      581.92      632.61     61.14 o
  -8   5   2      752.03      794.25     67.20 o
  -7   5   2       16.96        3.01      9.53 o
  -6   5   2      703.66      709.02     33.86 o
  -5   5   2     1926.07     1842.96     68.85 o
  -4   5   2       82.99       49.57     17.00 o
  -3   5   2     4378.96     5343.28    145.60 o
  -2   5   2     1263.95     1368.48     50.31 o
  -1   5   2     1447.16     1483.20     72.29 o
   0   5   2     1399.27     1356.13     96.61 o
   1   5   2      571.62      638.26     36.08 o
   2   5   2       22.42      -25.40     37.81 o
   3   5   2      807.63      696.60     74.11 o
   4   5   2       52.35        9.18     33.92 o
   5   5   2      323.38      324.00     38.71 o
   6   5   2      282.72      270.60     40.56 o
   7   5   2       36.80       73.86     27.85 o
   8   5   2      310.64      243.36     45.40 o
 -10   6   2      840.26      836.62     78.70 o
  -9   6   2      646.22      702.23     69.01 o
  -8   6   2      365.38      371.28     43.23 o
  -7   6   2     1076.04     1118.29     49.45 o
  -6   6   2     1340.26     1347.16     56.85 o
  -5   6   2     8293.17     8590.59    278.61 o
  -4   6   2     4819.78     4948.17    167.55 o
  -3   6   2      576.26      546.00     24.90 o
  -2   6   2       67.63      110.18     18.89 o
  -1   6   2      222.79      207.19     20.90 o
   0   6   2     3265.95     2801.54     87.75 o
   1   6   2     5506.72     4423.50    241.43 o
   2   6   2     1262.48     1099.66     53.49 o
   3   6   2      402.27      398.90     36.15 o
   4   6   2      206.44      192.55     21.98 o
   5   6   2     6022.67     5861.15    299.71 o
   6   6   2     3113.22     3091.64    204.01 o
   7   6   2     1750.00     1990.46    144.68 o
   8   6   2       35.50        9.08     28.45 o
  -9   7   2       15.61       -2.97     30.63 o
  -8   7   2        0.96        4.43     70.83 o
  -7   7   2      212.98      238.58     56.00 o
  -6   7   2      184.98      199.72     22.14 o
  -5   7   2      140.49      151.98     19.15 o
  -4   7   2      289.85      242.85     20.47 o
  -3   7   2       33.83      -10.04     19.77 o
  -2   7   2       43.33       91.98     55.27 o
  -1   7   2     1060.23     1132.60     50.38 o
   0   7   2        7.89       91.92    130.30 o
   1   7   2      552.30      496.98     82.31 o
   2   7   2        0.05        2.44     64.35 o
   3   7   2      295.22      302.44     63.10 o
   4   7   2      138.64      161.96     30.96 o
   5   7   2       31.59       21.79     21.19 o
   6   7   2      234.70      221.57     42.98 o
   7   7   2      238.39      263.94     47.82 o
  -9   8   2      620.80      515.36     64.90 o
  -8   8   2       20.29        4.67     55.39 o
  -7   8   2       38.88       58.26     35.78 o
  -6   8   2     2166.34     2417.01    119.04 o
  -5   8   2     2976.01     3384.79    124.96 o
  -4   8   2     2226.32     2280.80     96.47 o
  -3   8   2      157.62      176.10     20.69 o
  -2   8   2      840.10      810.57     35.53 o
  -1   8   2     1823.68     1773.40    101.24 o
   0   8   2     7025.75     5946.70    289.05 o
   1   8   2     4419.53     3853.40    363.58 o
   2   8   2     1862.11     1585.73    188.30 o
   3   8   2      693.67      809.16    115.36 o
   4   8   2     4524.71     3932.15    469.47 o
   5   8   2      929.14     1067.27     89.60 o
   6   8   2      378.64      421.94     58.12 o
   7   8   2      335.60      350.51     56.30 o
  -9   9   2      198.47      299.76     59.87 o
  -8   9   2       31.03       53.09     40.68 o
  -7   9   2      940.16      861.74     86.74 o
  -6   9   2      189.90      186.60     35.81 o
  -5   9   2      170.32      154.63     49.22 o
  -4   9   2      966.23     1042.45     59.24 o
  -3   9   2       41.82       68.56     38.64 o
  -2   9   2      219.82      253.98     66.47 o
  -1   9   2     2193.54     2040.79    115.36 o
   0   9   2       27.11      183.30     76.74 o
   1   9   2     1547.72     1434.69    105.81 o
   2   9   2      131.02      -16.44    178.34 o
   3   9   2      158.43      133.04     29.87 o
   4   9   2      177.23      162.05     87.78 o
   5   9   2        0.10       23.00     25.43 o
   6   9   2      151.84      124.71     38.14 o
   7   9   2        4.87      -26.03     27.85 o
  -9  10   2      932.70      899.90     98.65 o
  -8  10   2      970.26      936.67     99.26 o
  -7  10   2      419.54      366.86     68.71 o
  -6  10   2      401.01      339.14     64.05 o
  -5  10   2     1085.61     1027.47    135.91 o
  -4  10   2      543.55      625.01    117.74 o
  -3  10   2     5323.06     5434.33    164.65 o
  -2  10   2     1153.53     1201.61     59.37 o
  -1  10   2     3088.15     3145.14    165.23 o
   0  10   2      203.07      210.71     34.44 o
   1  10   2     1225.30     1200.99     88.67 o
   2  10   2     2661.62     2476.32    209.40 o
   3  10   2     2136.82     1938.39    245.28 o
   4  10   2      176.50      325.69     50.25 o
   5  10   2       30.91       55.09     31.48 o
   6  10   2      345.50      369.88     59.33 o
  -8  11   2       32.58       51.77     53.80 o
  -7  11   2       76.61       77.12     57.03 o
  -6  11   2        2.47        0.54     47.36 o
  -5  11   2      171.12      260.20     67.45 o
  -4  11   2       33.16      247.20     65.23 o
  -3  11   2      152.08      315.13     76.02 o
  -2  11   2      470.83      494.14     95.63 o
  -1  11   2       14.41       10.16     91.46 o
   0  11   2      102.17       80.41     52.37 o
   1  11   2       17.37      -18.74     45.27 o
   2  11   2      255.06      203.68    213.54 o
   3  11   2        0.00        4.36     61.10 o
   4  11   2        0.07        3.63     26.03 o
   5  11   2       20.86       45.40     32.08 o
  -8  12   2      327.73      346.35     99.89 o
  -7  12   2      409.30      309.03     77.39 o
  -6  12   2      134.92       22.71     52.50 o
  -5  12   2     1063.96      830.11    221.77 o
  -4  12   2     3314.97     3851.29    671.06 o
  -3  12   2      657.98      678.54    192.75 o
  -2  12   2      312.94      313.88     80.93 o
  -1  12   2      187.02      195.13     33.86 o
   0  12   2      718.04      743.20    102.06 o
   1  12   2     3281.95     3152.11    158.39 o
   2  12   2     1087.00     1194.16    205.22 o
   3  12   2      203.01      205.32     42.86 o
   4  12   2       26.41       58.72     33.30 o
   5  12   2       36.43       54.48     36.93 o
  -7  13   2       36.73       27.61     57.08 o
  -6  13   2      131.40      185.39     72.81 o
  -5  13   2       88.08      155.49     69.29 o
  -4  13   2      173.66      161.44    179.83 o
  -3  13   2       18.70       13.48    134.09 o
  -2  13   2        0.87       67.24    158.23 o
  -1  13   2        4.08       13.42     69.46 o
   0  13   2        0.13      -51.09     34.18 o
   1  13   2        0.02      -98.69    156.67 o
   2  13   2      216.51      290.03    198.78 o
   3  13   2      199.96      234.88     50.25 o
   4  13   2       28.30      -10.90     33.30 o
  -6  14   2     1591.38     1378.44    356.58 o
  -5  14   2      552.53      488.16    159.87 o
  -4  14   2      520.32      493.41    247.43 o
  -3  14   2      266.91      359.43     96.75 o
  -2  14   2     1005.20      898.79    367.09 o
  -1  14   2      542.04      441.68    138.35 o
   0  14   2     1458.03     1391.65    309.80 o
   1  14   2      437.40      176.95    809.08 o
   2  14   2       85.08       55.20     34.00 o
   3  14   2      386.31      469.77     72.04 o
  -5  15   2       35.60      -58.02     97.33 o
  -4  15   2       27.10      -32.47     75.38 o
  -3  15   2      182.03       98.72    146.41 o
  -2  15   2      146.67      159.91    102.47 o
  -1  15   2        0.54     -134.38    128.99 o
   0  15   2        4.59     -356.18    258.80 o
   1  15   2       29.66     -136.81    197.35 o
  -3  16   2     1615.19     1928.32    213.23 o
  -2  16   2     1142.77     1227.11    371.13 o
  -1  16   2      614.67      200.72    812.11 o
   1 -16   3       11.19      271.21    258.49 o
   2 -16   3      183.84       77.83    282.44 o
   3 -16   3        7.70      -35.57    189.17 o
  -2 -15   3      701.94      868.10    101.10 o
  -1 -15   3      245.24      205.22    250.02 o
   0 -15   3     1187.69      715.32    790.31 o
   1 -15   3     1089.54      787.53    393.23 o
   2 -15   3      667.91      558.23    303.09 o
   3 -15   3      199.31      242.90     92.22 o
   4 -15   3      627.43      388.46    173.18 o
   5 -15   3      214.22      193.76     85.96 o
  -3 -14   3       36.92       16.35     34.51 o
  -2 -14   3        2.53       -4.24     30.52 o
  -1 -14   3       10.33      -19.07     25.22 o
   0 -14   3      100.46       93.99     81.44 o
   1 -14   3       81.92       32.96    109.09 o
   2 -14   3      118.89       23.78    109.40 o
   3 -14   3        2.06      -42.12     63.47 o
   4 -14   3      126.47      122.89    151.34 o
   5 -14   3       75.85       30.99    181.61 o
   6 -14   3      138.83      128.69     79.00 o
  -4 -13   3     1041.05     1298.52    118.65 o
  -3 -13   3      270.29      346.88     58.12 o
  -2 -13   3       43.48        5.37     32.99 o
  -1 -13   3      755.82       93.49    353.54 o
   0 -13   3     2024.73     2076.58    121.40 o
   1 -13   3     1311.70     1434.79     92.50 o
   2 -13   3      685.86      636.65    250.51 o
   3 -13   3       40.58      -50.82     50.13 o
   4 -13   3      622.27      640.41    123.80 o
   5 -13   3     1330.43     1335.12    139.45 o
   6 -13   3     1886.93     1962.79    174.04 o
   7 -13   3     1766.44     1611.53    204.31 o
  -5 -12   3        1.39      -36.32     29.66 o
  -4 -12   3       26.62       33.30     33.90 o
  -3 -12   3        3.62       14.65     25.18 o
  -2 -12   3      103.56       42.08    142.26 o
  -1 -12   3      112.44      175.49     82.24 o
   0 -12   3       39.71       -4.90     32.05 o
   1 -12   3      677.70      627.93     57.19 o
   2 -12   3      422.32      384.55     88.07 o
   3 -12   3       57.66      124.71     98.37 o
   4 -12   3     1238.45     1145.46    125.31 o
   5 -12   3        1.61      -13.36     48.82 o
   6 -12   3       74.05       43.92     54.58 o
   7 -12   3      193.60      212.12     65.96 o
   8 -12   3        8.38       -4.25    104.43 o
  -6 -11   3      694.90      857.81     96.25 o
  -5 -11   3      911.24     1112.07    102.91 o
  -4 -11   3      937.19     1134.47     99.89 o
  -3 -11   3       78.72       54.17     26.96 o
  -2 -11   3      954.45      956.26    345.39 o
  -1 -11   3     4876.21     4738.34    212.46 o
   0 -11   3     2481.94     2433.63    125.64 o
   1 -11   3     1725.93     1805.26    185.93 o
   2 -11   3       54.65       50.07     50.33 o
   3 -11   3      170.31      130.91     55.98 o
   4 -11   3      290.23      241.85     64.81 o
   5 -11   3      157.37      143.16     55.36 o
   6 -11   3     1299.23     1132.90    119.86 o
   7 -11   3      242.51      360.37     69.23 o
   8 -11   3      257.92      185.95     62.68 o
  -6 -10   3       68.86      118.65     39.95 o
  -5 -10   3      244.90      258.49     49.04 o
  -4 -10   3      471.47      538.18     64.17 o
  -3 -10   3      253.45      218.54    187.67 o
  -2 -10   3        0.10       68.67    146.61 o
  -1 -10   3      565.09      579.53    169.98 o
   0 -10   3     3309.88     3154.90    147.45 o
   1 -10   3     1324.36     1330.73    157.98 o
   2 -10   3      567.00      624.94     53.55 o
   3 -10   3     1490.34     1607.79    122.02 o
   4 -10   3      308.19      250.43     60.16 o
   5 -10   3      222.94      227.45     36.66 o
   6 -10   3      888.29      927.06     74.82 o
   7 -10   3       21.63       -5.10     40.01 o
   8 -10   3       37.68       41.19     44.54 o
  -7  -9   3      335.24      392.28     61.14 o
  -6  -9   3      697.21      750.66     81.73 o
  -5  -9   3      562.86      530.31     63.56 o
  -4  -9   3     1078.17     1111.99    137.72 o
  -3  -9   3     3391.77     3143.34    272.59 o
  -2  -9   3     1061.25     1012.65     75.54 o
  -1  -9   3      585.27      648.70    115.69 o
   0  -9   3      180.56       99.39     49.63 o
   1  -9   3     2030.87     1982.97    101.03 o
   2  -9   3     3407.36     3491.86    152.45 o
   3  -9   3     1886.60     2059.98     81.25 o
   4  -9   3      766.50      754.83     35.86 o
   5  -9   3      725.33      678.74     54.59 o
   6  -9   3     1208.39     1383.70    139.22 o
   7  -9   3     2792.82     2799.52    172.25 o
   8  -9   3     2668.14     2790.34    184.64 o
   9  -9   3     1099.53     1185.20    105.99 o
  -7  -8   3        0.13      -12.71     23.00 o
  -6  -8   3        4.51       27.85     23.61 o
  -5  -8   3      169.86      230.04     41.17 o
  -4  -8   3        0.09       10.90    142.26 o
  -3  -8   3       16.78       42.25     41.64 o
  -2  -8   3       93.02       74.59     65.01 o
  -1  -8   3       22.78        5.19     56.37 o
   0  -8   3      465.84      567.33     64.66 o
   1  -8   3      495.66      500.33     42.39 o
   2  -8   3       11.75       -1.80      9.47 o
   3  -8   3       28.79       47.86     15.32 o
   4  -8   3     1074.41     1184.80     45.67 o
   5  -8   3       67.70       55.16     18.00 o
   6  -8   3      275.57      354.55     39.03 o
   7  -8   3       11.93        3.73     39.05 o
   8  -8   3       49.58       54.43     33.38 o
   9  -8   3      155.88      132.88     54.18 o
  -8  -7   3      249.31      347.48     53.88 o
  -7  -7   3      397.97      439.50     56.91 o
  -6  -7   3        8.92       29.06     21.79 o
  -5  -7   3      968.65      997.05     82.33 o
  -4  -7   3     2550.82     2555.14    120.75 o
  -3  -7   3     2792.32     2611.53    127.03 o
  -2  -7   3      502.09      434.82     33.48 o
  -1  -7   3        3.89      -20.26     29.62 o
   0  -7   3     4604.74     4264.75    176.66 o
   1  -7   3    11417.24    11180.29    352.96 o
   2  -7   3     5876.25     6285.91    203.99 o
   3  -7   3     5452.49     5825.99    195.72 o
   4  -7   3      330.34      369.73     26.59 o
   5  -7   3     6279.72     6683.89    223.47 o
   6  -7   3     3709.66     3971.11    170.27 o
   7  -7   3      865.55      845.41     71.49 o
   8  -7   3      759.96      866.51     76.60 o
   9  -7   3        1.07        8.26     28.98 o
  -8  -6   3      458.76      431.03     56.91 o
  -7  -6   3        9.47       70.22     26.64 o
  -6  -6   3       41.72       46.61     23.61 o
  -5  -6   3      136.81      118.69     26.49 o
  -4  -6   3       24.03       17.43     18.57 o
  -3  -6   3     1111.10      977.46     69.55 o
  -2  -6   3      155.06      143.53     36.80 o
  -1  -6   3      110.92      130.91     22.01 o
   0  -6   3     2507.23     2390.58     77.05 o
   1  -6   3      384.04      384.54     24.40 o
   2  -6   3       89.15      114.26     11.69 o
   3  -6   3      889.58      939.94     42.01 o
   4  -6   3       94.04      140.94     13.85 o
   5  -6   3     2298.95     2298.92     85.88 o
   6  -6   3       10.69       -2.54     13.37 o
   7  -6   3        2.76      -12.52     22.75 o
   8  -6   3      359.27      379.14     47.08 o
   9  -6   3        2.04      -19.94     31.18 o
  -9  -5   3      134.97       80.51     32.08 o
  -8  -5   3      419.52      486.72     57.51 o
  -7  -5   3      259.36      234.88     38.14 o
  -6  -5   3     1135.84      915.32     77.49 o
  -5  -5   3     5907.37     5632.26    311.80 o
  -4  -5   3     3181.09     2921.05    141.73 o
  -3  -5   3     3100.92     2792.35    166.15 o
  -2  -5   3      107.93       51.98     12.55 o
  -1  -5   3     3082.35     2652.07     79.14 o
   0  -5   3     9142.84     9017.42    238.12 o
   1  -5   3      245.85      198.95     11.82 o
   2  -5   3        8.29       42.02      7.52 o
   3  -5   3     7330.43     8270.60    258.02 o
   4  -5   3     2724.68     2753.85     92.30 o
   5  -5   3     4149.48     4448.70    171.15 o
   6  -5   3     1233.39     1263.07     60.11 o
   7  -5   3     1018.92     1089.65     74.60 o
   8  -5   3     2077.76     2096.31    119.94 o
   9  -5   3     1494.77     1433.27     94.90 o
  -9  -4   3       64.32       42.38     30.27 o
  -8  -4   3       53.09       81.12     27.24 o
  -7  -4   3       52.55       56.30     23.61 o
  -6  -4   3       21.62       19.37     17.56 o
  -5  -4   3       66.18       32.05     15.30 o
  -4  -4   3     1867.31     1780.06    159.73 o
  -3  -4   3       70.71       98.41     25.33 o
  -2  -4   3      308.74      323.27     51.46 o
  -1  -4   3     2783.17     2769.58     80.35 o
   0  -4   3    14657.62    15274.52    477.92 o
   1  -4   3       89.19       91.44      9.59 o
   2  -4   3      771.98      964.54     35.60 o
   3  -4   3     2552.11     2925.91     95.88 o
   4  -4   3      984.98     1120.62     51.39 o
   5  -4   3       85.25       73.54     13.77 o
   6  -4   3      682.84      619.61     35.99 o
   7  -4   3     1113.24     1038.58     68.29 o
   8  -4   3     1084.03      959.91     67.09 o
   9  -4   3       20.76       36.08     24.97 o
  -9  -3   3      120.81       99.89     30.27 o
  -8  -3   3     1372.41     1339.69     98.07 o
  -7  -3   3      957.70      840.26     67.20 o
  -6  -3   3     4125.52     3883.19    177.11 o
  -5  -3   3        1.51       -8.71      8.60 o
  -4  -3   3      620.97      471.46     30.92 o
  -3  -3   3     3423.59     2828.89     92.74 o
  -2  -3   3    14255.22    13763.77    355.06 o
  -1  -3   3     7290.93     7677.15    201.68 o
   0  -3   3     8747.93     9296.71    288.19 o
   1  -3   3      795.55     1078.09     33.50 o
   2  -3   3    17499.69    21271.31    595.51 o
   3  -3   3     5700.41     5654.38    146.68 o
   4  -3   3     4725.20     4872.74    181.34 o
   5  -3   3     3455.30     3353.42    129.06 o
   6  -3   3       21.30        5.72     11.20 o
   7  -3   3     3781.61     3702.62    183.99 o
   8  -3   3     1087.13     1047.33     68.87 o
   9  -3   3     1676.70     1646.08     96.28 o
  -9  -2   3       44.86       27.85     23.00 o
  -8  -2   3       67.37       87.78     24.21 o
  -7  -2   3       50.37       27.18     45.10 o
  -6  -2   3      508.44      477.11     38.22 o
  -5  -2   3     1062.18     1041.11     53.45 o
  -4  -2   3      656.46      505.18     29.91 o
  -3  -2   3     1235.99     1193.03     80.51 o
  -2  -2   3      252.82      297.71     22.59 o
  -1  -2   3      906.02     1234.74     34.22 o
   0  -2   3      402.80      435.91     16.71 o
   1  -2   3     1565.26     1731.08     48.26 o
   2  -2   3      787.37      839.97     25.75 o
   3  -2   3        0.19       -9.19      4.59 o
   4  -2   3     2723.46     2632.33    101.43 o
   5  -2   3     3840.14     3888.06    146.93 o
   6  -2   3       83.14       57.11     13.98 o
   7  -2   3       37.89       14.83     17.62 o
   8  -2   3       23.46       15.87     18.79 o
   9  -2   3       50.95       29.82     21.39 o
  -9  -1   3     1547.26     1615.13    110.78 o
  -8  -1   3     3080.57     2826.48    176.16 o
  -7  -1   3     1903.87     1783.51     88.43 o
  -6  -1   3      308.35      279.35     22.47 o
  -5  -1   3     3190.31     2884.76    143.87 o
  -4  -1   3     3030.07     2365.09    201.17 o
  -3  -1   3    14281.12    13364.34    775.68 o
  -2  -1   3    21036.98    20457.45    637.54 o
  -1  -1   3      123.00      102.84      6.99 o
   0  -1   3     2430.33     2857.60     75.54 o
   1  -1   3    13612.90    17155.15    437.60 o
   2  -1   3     3368.25     3589.12     98.83 o
   3  -1   3     9386.35     9817.03    265.21 o
   4  -1   3     2167.44     1995.84     78.32 o
   5  -1   3     1005.07      922.42     68.50 o
   6  -1   3     1937.31     1746.12     70.28 o
   7  -1   3      270.88      319.06     31.12 o
   8  -1   3      475.94      545.78     45.21 o
   9  -1   3      895.14      942.30     64.68 o
 -10   0   3      570.81      592.05     56.30 o
  -9   0   3        0.13       -7.26     17.56 o
  -8   0   3      359.24      332.95     33.30 o
  -7   0   3     1771.44     1664.90     70.02 o
  -3   0   3       34.85       33.30     21.79 o
  -2   0   3      286.70      272.91     42.68 o
  -1   0   3     4584.05     5342.80    142.91 o
   0   0   3      549.93      612.95     18.45 o
   1   0   3    10215.67    11072.44    317.08 o
   2   0   3      567.63      549.32     19.98 o
   3   0   3      473.27      418.40     16.19 o
   4   0   3     1991.37     2073.52     87.53 o
   5   0   3      294.34      303.71     25.27 o
   6   0   3      198.49      192.90     23.50 o
   7   0   3      161.12      131.97     28.45 o
   8   0   3       22.41       55.91     20.21 o
   9   0   3       12.40        6.40     20.99 o
 -10   1   3      121.23      121.68     27.24 o
  -7   1   3     4719.25     4539.69    329.93 o
  -6   1   3     4813.96     4786.07    339.01 o
  -5   1   3     7453.45     7601.06    510.93 o
  -4   1   3     5218.86     5387.21    364.43 o
  -3   1   3     1360.40     1607.87    120.47 o
  -2   1   3      610.33      597.91     39.01 o
  -1   1   3    32011.21    51249.13   2895.25 o
   0   1   3     1544.75     1534.27     42.70 o
   1   1   3      676.28      562.47     36.93 o
   2   1   3       30.13        8.45      8.67 o
   3   1   3      498.11      551.52     30.59 o
   4   1   3     8155.82     7202.55    272.86 o
   5   1   3      425.93      366.45     51.60 o
   6   1   3     2478.30     2294.91    177.09 o
   7   1   3      332.57      361.41     44.19 o
   8   1   3      921.51      873.55     76.28 o
   9   1   3      531.13      491.65     49.27 o
  -7   2   3        1.12      -47.82     40.56 o
  -6   2   3       13.28       38.74     41.17 o
  -5   2   3        5.49       23.61     30.27 o
  -4   2   3        0.60       -2.42     22.40 o
  -3   2   3        5.71      -30.27     15.13 o
  -2   2   3     1141.23     1749.80     73.03 o
  -1   2   3       90.66       61.39     18.09 o
   0   2   3      148.41      138.18      9.94 o
   1   2   3      127.38      117.56     14.85 o
   2   2   3     1557.15     1430.52     49.86 o
   3   2   3        8.88        1.96     12.27 o
   4   2   3      704.11      576.08     35.45 o
   5   2   3       19.93       54.16     76.99 o
   6   2   3       15.23       34.95     19.15 o
   7   2   3        5.13       17.56     22.40 o
   8   2   3       28.19      -21.19     23.00 o
   9   2   3       52.15       52.06     34.51 o
  -7   3   3     3985.39     4346.57    319.03 o
  -6   3   3     4119.28     4139.54    298.45 o
  -5   3   3     2454.99     2783.50    205.83 o
  -4   3   3      140.97       86.71     24.21 o
  -3   3   3     3640.26     4763.83    154.56 o
  -2   3   3     7880.08    10229.90    238.96 o
  -1   3   3      466.45      410.73     31.49 o
   0   3   3      752.59      674.29     35.07 o
   1   3   3     7608.27     6541.70    235.17 o
   2   3   3     4060.22     3245.93    118.02 o
   3   3   3     9991.22     8733.80    311.61 o
   4   3   3     3501.62     3028.90    162.26 o
   5   3   3     2656.83     2292.46    141.85 o
   6   3   3      801.39      952.25     77.49 o
   7   3   3     1411.34     1392.96    105.33 o
   8   3   3      341.82      345.67     50.85 o
   9   3   3      663.58      826.33     84.75 o
  -7   4   3      145.34      124.10     50.25 o
  -6   4   3      939.12      893.71     75.37 o
  -5   4   3       47.22       25.89      9.65 o
  -4   4   3        8.98       -7.97      6.13 o
  -3   4   3        5.00      -11.89      6.19 o
  -2   4   3     1187.72     1361.61     52.15 o
  -1   4   3      172.89      153.81     13.31 o
   0   4   3     2361.72     2129.72     93.21 o
   1   4   3     5956.15     5268.32    193.00 o
   2   4   3     1196.41     1255.80     67.22 o
   3   4   3       69.78       38.87     42.02 o
   4   4   3      527.32      672.37     96.12 o
   5   4   3     1033.81      989.97     46.31 o
   6   4   3       32.82       19.98     21.79 o
   7   4   3       41.59       62.35     28.45 o
   8   4   3      283.09      283.92     49.04 o
  -9   5   3      591.23      733.11     62.96 o
  -8   5   3     1038.08     1157.47     85.36 o
  -7   5   3      384.34      390.92     23.43 o
  -6   5   3      413.86      456.87     26.04 o
  -5   5   3      383.61      392.58     24.41 o
  -4   5   3     7769.52    10019.31    299.37 o
  -3   5   3     1793.85     1822.87     54.51 o
  -2   5   3     3627.21     3790.90    169.39 o
  -1   5   3     2583.10     2323.80     70.45 o
   0   5   3    10986.02     9619.06    420.79 o
   1   5   3    15102.45    11985.54    458.13 o
   2   5   3     8418.97     7204.72    308.68 o
   3   5   3     1759.15     1478.88     61.71 o
   4   5   3      421.07      383.71     51.02 o
   5   5   3     1970.67     1957.47    310.25 o
   6   5   3     1652.79     1470.45    109.57 o
   7   5   3      521.71      541.81     63.56 o
   8   5   3      116.63      189.48     42.38 o
 -10   6   3        0.04        1.82     30.87 o
  -9   6   3        1.42       -4.24     27.24 o
  -8   6   3       42.49       33.38     26.36 o
  -7   6   3       76.40       46.85     13.25 o
  -6   6   3      838.97      776.13     41.08 o
  -5   6   3      147.06      121.52     19.34 o
  -4   6   3        4.53       -9.17     11.98 o
  -3   6   3     1330.47     1415.08     51.00 o
  -2   6   3       27.87      -10.63     18.86 o
  -1   6   3      266.31      249.63     31.28 o
   0   6   3      199.35      203.51     38.26 o
   1   6   3     1333.23     1137.09    103.50 o
   2   6   3       64.27       18.92     34.25 o
   3   6   3       24.83       36.47     30.80 o
   4   6   3      115.63       76.99     20.45 o
   5   6   3      302.13      285.85     53.58 o
   6   6   3        0.00       14.53     23.00 o
   7   6   3       28.15       45.40     28.45 o
   8   6   3       25.20       28.45     31.48 o
 -10   7   3      787.47      806.36     84.75 o
  -9   7   3      912.68      963.15     90.81 o
  -8   7   3      477.44      427.14     52.22 o
  -7   7   3      252.51      190.39     40.33 o
  -6   7   3     1067.89     1122.50     52.80 o
  -5   7   3     2315.13     2692.91    101.50 o
  -4   7   3     4016.66     4271.92    216.40 o
  -3   7   3        4.58       -7.61      7.88 o
  -2   7   3     1304.91     1236.08     65.20 o
  -1   7   3     3967.38     3611.25    140.77 o
   0   7   3     6295.74     5299.14    291.06 o
   1   7   3     3529.10     3035.85    131.76 o
   2   7   3     1571.72     1461.64    100.10 o
   3   7   3      270.88      258.89     27.43 o
   4   7   3     2549.61     2305.79    140.56 o
   5   7   3      875.88     1021.26     85.36 o
   6   7   3     1434.53     1581.84    121.68 o
   7   7   3      742.17     1013.39     93.83 o
  -9   8   3       17.45      -38.35     50.55 o
  -8   8   3      194.64      232.22     49.18 o
  -7   8   3       46.78      -17.05     32.80 o
  -6   8   3        0.02       -6.31     25.20 o
  -5   8   3      649.64      598.94     44.42 o
  -4   8   3       14.18      -42.64     21.32 o
  -3   8   3      226.30      246.74     24.07 o
  -2   8   3     1079.09     1106.44     49.32 o
  -1   8   3     1822.83     1861.22     93.86 o
   0   8   3       45.07      105.36    114.20 o
   1   8   3       12.65       63.16     32.42 o
   2   8   3      647.82      556.21     77.07 o
   3   8   3      117.80       85.83    104.77 o
   4   8   3       77.92       85.74     43.18 o
   5   8   3       65.44      152.55     36.32 o
   6   8   3     1008.19      936.51     87.78 o
   7   8   3      535.65      745.21     84.15 o
  -9   9   3      111.56      102.20    113.20 o
  -8   9   3      516.20      491.76     69.07 o
  -7   9   3      438.29      431.21    105.94 o
  -6   9   3     1248.59     1333.72    145.29 o
  -5   9   3      849.11      831.37     97.16 o
  -4   9   3      320.77      369.38     34.50 o
  -3   9   3     2861.04     2940.55    127.42 o
  -2   9   3     2379.41     2357.69    130.41 o
  -1   9   3     1048.41     1053.16     68.68 o
   0   9   3     3534.01     3168.13    240.81 o
   1   9   3     1934.70     1876.42    136.16 o
   2   9   3     2737.42     2545.99    125.06 o
   3   9   3      910.46      871.98     78.68 o
   4   9   3      173.50      249.00     41.93 o
   5   9   3     1132.96     1156.87     99.89 o
   6   9   3      419.35      526.07     69.01 o
  -9  10   3      178.68      171.05     59.45 o
  -8  10   3      322.53      342.00     69.02 o
  -7  10   3      263.77      227.64     60.29 o
  -6  10   3       20.44      105.90     50.10 o
  -5  10   3       26.21        6.43     72.04 o
  -4  10   3       23.01       43.54     50.68 o
  -3  10   3       93.48      306.40    170.67 o
  -2  10   3      254.81      339.20     37.51 o
  -1  10   3       30.85      210.49    220.12 o
   0  10   3      142.91      141.28     52.32 o
   1  10   3     3018.32     2949.92    411.01 o
   2  10   3       17.44      -14.21     67.11 o
   3  10   3       23.08       -6.37     75.70 o
   4  10   3      244.21      194.32     41.17 o
   5  10   3       43.51       62.96     32.08 o
   6  10   3       96.10       84.75     38.74 o
  -8  11   3      914.72      793.88    101.06 o
  -7  11   3      237.44      230.97     65.92 o
  -6  11   3      115.56      222.98     65.68 o
  -5  11   3     1631.17     1308.68    166.34 o
  -4  11   3     3809.62     3995.15    417.71 o
  -3  11   3     3883.01     4092.08    238.37 o
  -2  11   3      288.06      327.89     35.68 o
  -1  11   3      240.73      217.46     26.56 o
   0  11   3      267.68      305.84     38.62 o
   1  11   3     1384.62     1316.92    195.38 o
   2  11   3     1245.06     1180.71    238.49 o
   3  11   3     1134.00     1177.58    206.21 o
   4  11   3      215.29      303.29     52.67 o
   5  11   3       26.02      -12.71     28.45 o
  -8  12   3      190.47      278.91     74.19 o
  -7  12   3       29.89      -11.76     84.10 o
  -6  12   3        4.73      -28.70     47.23 o
  -5  12   3       15.49       63.68     62.47 o
  -4  12   3       26.23      316.08    164.79 o
  -3  12   3        0.17       -0.08     33.84 o
  -2  12   3       84.62       62.22     64.80 o
  -1  12   3      470.25      469.40     93.93 o
   0  12   3       94.19       67.34     51.73 o
   1  12   3       69.63       75.59     48.76 o
   2  12   3       76.75       13.33    181.07 o
   3  12   3       18.94       46.85     30.79 o
   4  12   3        7.76       16.35     29.06 o
  -7  13   3      240.25      166.36     74.20 o
  -6  13   3      781.56      688.81    230.56 o
  -5  13   3     1796.48     1878.03    222.78 o
  -4  13   3     1750.04     1657.91    364.52 o
  -3  13   3      440.61      337.93     89.33 o
  -2  13   3       75.37      180.65     78.22 o
  -1  13   3        8.01       49.84     86.42 o
   0  13   3      146.18       92.89    101.97 o
   1  13   3       26.50       -2.01     89.94 o
   2  13   3      886.63     1042.64    382.02 o
   3  13   3      389.48      560.57     75.67 o
   4  13   3      388.74      451.00     70.83 o
  -6  14   3      510.78      599.01    198.26 o
  -5  14   3      160.06      143.71     80.38 o
  -4  14   3        8.83      -56.31     64.58 o
  -3  14   3      392.07      223.00    129.94 o
  -2  14   3        5.13       -3.96    158.88 o
  -1  14   3       63.56       31.50    150.97 o
   0  14   3       72.31       65.66    323.69 o
   1  14   3      210.98      287.56    201.76 o
   2  14   3       84.44       90.90     39.23 o
  -5  15   3      124.20       79.92    123.28 o
  -4  15   3       74.11      -15.61    103.27 o
  -3  15   3      485.20      481.88    220.45 o
  -2  15   3     1239.27     1310.43    441.86 o
  -1  15   3      407.80      789.50    140.91 o
   0  15   3      410.88      249.24    767.91 o
   1  15   3      561.38      536.97    283.92 o
  -3  16   3        1.72      -22.94     85.14 o
  -2  16   3        0.77      118.76    234.13 o
  -1  16   3        2.51     -236.97    447.67 o
   1 -16   4       92.43     -295.40    466.74 o
   2 -16   4      581.56      465.28    327.81 o
   3 -16   4      448.90      355.38    171.51 o
  -2 -15   4        0.27      -15.13     33.90 o
  -1 -15   4       26.21     -217.33    199.17 o
   0 -15   4       51.08      -53.88    204.62 o
   1 -15   4      179.72       24.06    249.67 o
   2 -15   4      574.90      603.88    317.83 o
   3 -15   4      293.22        4.74     79.36 o
   4 -15   4       62.63      -26.25    100.79 o
   5 -15   4       72.18       -3.12     69.76 o
  -3 -14   4      536.57      602.35     81.12 o
  -2 -14   4      314.08      330.04    100.19 o
  -1 -14   4      103.78      183.40     82.03 o
   0 -14   4      816.72      976.12    255.90 o
   1 -14   4     1974.33     2249.97    211.37 o
   2 -14   4      781.63      573.33    193.64 o
   3 -14   4        2.01       -3.81     65.83 o
   4 -14   4       80.87      130.79    108.36 o
   5 -14   4     1043.72     1061.64    131.82 o
   6 -14   4      596.61      790.33    193.11 o
  -4 -13   4      118.45      174.35     49.64 o
  -3 -13   4       19.47      -19.98     26.03 o
  -2 -13   4        5.10        4.54     40.26 o
  -1 -13   4        7.20       -7.10    112.83 o
   0 -13   4      440.94      320.05    117.35 o
   1 -13   4       73.32      -29.59    110.01 o
   2 -13   4       78.27      124.74     67.64 o
   3 -13   4      124.19      229.12    107.15 o
   4 -13   4       61.80      -47.08     55.78 o
   5 -13   4        3.05      -25.57     53.11 o
   6 -13   4        0.08      -13.65     83.24 o
   7 -13   4        3.19       70.15     58.39 o
  -5 -12   4     1100.08     1373.59    122.29 o
  -4 -12   4     1118.99     1289.44    113.20 o
  -3 -12   4      118.48      143.37     36.88 o
  -2 -12   4      122.88      174.81     60.23 o
  -1 -12   4      614.54      667.89    147.32 o
   0 -12   4     1953.08     1830.13    252.55 o
   1 -12   4     1533.90     1598.40     95.65 o
   2 -12   4       23.48       50.22     23.08 o
   3 -12   4      677.66      576.78     95.04 o
   4 -12   4     1359.05     1272.45    129.50 o
   5 -12   4      832.66     1006.34    112.85 o
   6 -12   4     2344.45     2205.61    243.06 o
   7 -12   4      418.37      355.99     83.84 o
  -6 -11   4       64.96      110.78     42.98 o
  -5 -11   4      160.37      232.46     50.25 o
  -4 -11   4      286.03      329.93     53.27 o
  -3 -11   4      241.64      253.05     84.15 o
  -2 -11   4      197.89      154.18     39.95 o
  -1 -11   4      263.75      212.26     77.31 o
   0 -11   4       40.15       11.15     82.73 o
   1 -11   4      486.49      504.45     55.69 o
   2 -11   4      289.12      321.39     39.13 o
   3 -11   4        8.16       -6.90     47.46 o
   4 -11   4      518.77      481.92    105.03 o
   5 -11   4      595.14      430.72     87.48 o
   6 -11   4      551.25      546.48     80.48 o
   7 -11   4       35.61      -17.96     60.84 o
   8 -11   4        0.67      -35.19     43.58 o
  -6 -10   4      387.72      455.24     65.99 o
  -5 -10   4     1473.90     1642.38    128.34 o
  -4 -10   4     1097.64     1182.29     99.28 o
  -3 -10   4      882.46      856.83     74.92 o
  -2 -10   4     2001.53     1846.75    218.80 o
  -1 -10   4      602.44      515.88     49.13 o
   0 -10   4     2283.84     2414.28    163.25 o
   1 -10   4       17.21       24.50     33.18 o
   2 -10   4     2703.19     2762.43    192.60 o
   3 -10   4      977.75     1031.78    110.96 o
   4 -10   4      438.60      444.02     71.02 o
   5 -10   4       11.38       60.33     26.10 o
   6 -10   4     1378.36     1543.92     91.20 o
   7 -10   4     1624.64     1520.18    121.43 o
   8 -10   4      942.04     1067.17    103.56 o
  -7  -9   4        1.08       54.48     32.69 o
  -6  -9   4       10.18        4.84     24.21 o
  -5  -9   4      276.21      332.35     49.64 o
  -4  -9   4      793.13      673.74     67.52 o
  -3  -9   4      217.34      119.26    179.19 o
  -2  -9   4       89.65       87.55     42.03 o
  -1  -9   4      165.71      213.30     58.37 o
   0  -9   4     1088.87     1057.15    129.74 o
   1  -9   4     2210.09     2194.86    108.20 o
   2  -9   4        0.89      161.35     48.66 o
   3  -9   4     1627.32     1508.64     64.13 o
   4  -9   4     2694.98     2576.80     99.28 o
   5  -9   4       45.76       16.43     21.06 o
   6  -9   4        0.03        3.10     22.28 o
   7  -9   4       65.81       55.25     39.25 o
   8  -9   4       73.23      104.94     43.04 o
   9  -9   4      137.39       95.59     67.80 o
  -7  -8   4       40.65      -18.16     24.82 o
  -6  -8   4      190.16      239.12     42.98 o
  -5  -8   4     1139.61     1240.41     99.28 o
  -4  -8   4     1968.49     1881.68    306.32 o
  -3  -8   4     2781.11     2607.15    204.99 o
  -2  -8   4      395.44      339.84     55.56 o
  -1  -8   4      134.44       97.84     32.02 o
   0  -8   4       95.40       82.69     22.03 o
   1  -8   4    11351.31    11277.64    427.54 o
   2  -8   4     5105.92     5536.09    184.99 o
   3  -8   4     2695.40     2969.49     94.55 o
   4  -8   4        4.51        7.17      9.21 o
   5  -8   4     2656.65     2679.20    192.67 o
   6  -8   4     1790.40     1943.81     99.57 o
   7  -8   4     2043.22     2123.97    135.09 o
   8  -8   4     1354.11     1392.34    141.66 o
   9  -8   4       35.37       15.79     36.09 o
  -8  -7   4      230.31      256.07     48.43 o
  -7  -7   4      105.75      109.57     31.48 o
  -6  -7   4        0.17       15.13     19.98 o
  -5  -7   4       30.72       46.01     26.03 o
  -4  -7   4       88.17      154.93     62.22 o
  -3  -7   4     1467.76     1460.23    105.38 o
  -2  -7   4      114.69       95.18     26.78 o
  -1  -7   4       21.36       29.08     14.41 o
   0  -7   4      816.79      793.27     91.12 o
   1  -7   4      639.61      593.81     41.94 o
   2  -7   4      155.63      137.69     13.17 o
   3  -7   4      170.30      223.18     18.38 o
   4  -7   4      419.63      467.79     24.53 o
   5  -7   4      246.57      235.33     23.19 o
   6  -7   4      346.60      426.75     47.81 o
   7  -7   4       73.03       56.25     30.44 o
   8  -7   4       59.27       12.02     30.27 o
   9  -7   4        6.52       -1.56     27.78 o
  -8  -6   4      160.79      213.70     41.17 o
  -7  -6   4        1.36        6.66     19.98 o
  -6  -6   4      277.30      237.91     37.53 o
  -5  -6   4     1150.76     1066.08    116.84 o
  -4  -6   4     1630.38     1439.03     91.24 o
  -3  -6   4     3789.82     3902.40    248.94 o
  -2  -6   4     2669.37     2659.76     97.61 o
  -1  -6   4     5663.71     5356.17    168.10 o
   0  -6   4     7628.56     7433.81    210.75 o
   1  -6   4    13199.33    14395.22    448.82 o
   2  -6   4     7078.10     7985.33    227.63 o
   3  -6   4     6094.56     7020.42    266.17 o
   4  -6   4     2963.61     3204.12    108.40 o
   5  -6   4      262.20      241.68     28.65 o
   6  -6   4     1144.50     1121.04    118.65 o
   7  -6   4      274.31      292.10     42.59 o
   8  -6   4      776.46      767.11     69.19 o
   9  -6   4      222.47      230.97     42.13 o
  -9  -5   4      331.94      343.25     51.46 o
  -8  -5   4       84.98      135.60     31.48 o
  -7  -5   4      176.46      196.14     33.90 o
  -6  -5   4     2175.54     2189.03    149.53 o
  -5  -5   4      155.21      101.34     39.32 o
  -4  -5   4      427.98      366.21     29.97 o
  -3  -5   4     2750.45     2814.35    193.47 o
  -2  -5   4       48.02       33.40     15.93 o
  -1  -5   4      184.89      266.43     27.80 o
   0  -5   4      553.02      474.10     22.75 o
   1  -5   4     2300.23     2722.90     71.40 o
   2  -5   4     2514.43     3202.30    107.30 o
   3  -5   4      161.51      194.97     15.64 o
   4  -5   4       11.90       11.66      9.35 o
   5  -5   4     2709.05     2754.20    112.48 o
   6  -5   4      636.31      596.21     38.88 o
   7  -5   4      676.85      573.96     53.53 o
   8  -5   4      151.22      179.55     33.31 o
   9  -5   4      140.67      121.06     32.97 o
  -9  -4   4      615.15      765.19     72.04 o
  -8  -4   4      804.16      922.59     76.88 o
  -7  -4   4     1700.52     1686.57    117.44 o
  -6  -4   4      506.19      513.96     49.64 o
  -5  -4   4       73.89       51.61     15.56 o
  -4  -4   4     7184.04     6747.25    217.53 o
  -3  -4   4     5941.46     5574.45    170.12 o
  -2  -4   4    15900.16    15804.60    530.45 o
  -1  -4   4     8017.52     7644.78    187.17 o
   0  -4   4     6274.11     6694.15    177.55 o
   1  -4   4       58.26       45.38      7.43 o
   2  -4   4    15250.23    18578.22    470.39 o
   3  -4   4     2142.79     2085.87    104.50 o
   4  -4   4     2716.31     2765.25     91.53 o
   5  -4   4      572.85      564.38     34.00 o
   6  -4   4       10.52       -3.05     11.70 o
   7  -4   4     2857.31     2685.67    142.52 o
   8  -4   4      705.23      749.31     59.19 o
   9  -4   4     1633.58     1672.92    102.13 o
  -9  -3   4       60.42       24.82     23.61 o
  -8  -3   4      105.63      109.57     27.24 o
  -7  -3   4      220.37      179.19     30.27 o
  -6  -3   4      245.08      169.67     24.22 o
  -5  -3   4      130.61      108.18     16.61 o
  -4  -3   4      230.71      268.18     31.48 o
  -3  -3   4        8.06       21.62     12.31 o
  -2  -3   4      852.78     1022.85     43.87 o
  -1  -3   4     1770.59     1822.90     49.57 o
   0  -3   4     8650.44    10015.30    258.88 o
   1  -3   4      728.69      995.45     31.81 o
   2  -3   4       43.60       41.60      6.20 o
   3  -3   4      827.95      744.17     28.01 o
   4  -3   4      378.14      387.68     26.02 o
   5  -3   4      258.20      265.29     22.13 o
   6  -3   4      396.78      359.83     27.29 o
   7  -3   4      158.52      127.71     25.21 o
   8  -3   4      206.53      222.72     52.36 o
   9  -3   4      106.13      112.03     29.42 o
  -9  -2   4      693.80      696.18     61.75 o
  -8  -2   4     1658.37     1667.20    111.99 o
  -7  -2   4      265.77      273.90     27.01 o
  -6  -2   4      825.15      724.22     45.42 o
  -5  -2   4      754.94      706.37     39.71 o
  -4  -2   4     5940.33     5113.71    253.75 o
  -3  -2   4     4495.86     3828.66    128.17 o
  -2  -2   4     6085.08     6154.51    149.87 o
  -1  -2   4      662.39      761.52     26.37 o
   0  -2   4     8138.10     9983.43    286.92 o
   1  -2   4     7241.74     9218.44    236.44 o
   2  -2   4     7212.02     8030.68    231.53 o
   3  -2   4     4623.38     4470.96    124.07 o
   4  -2   4     1999.39     1858.78     78.69 o
   5  -2   4     1643.97     1599.50     67.74 o
   6  -2   4     1314.52     1176.16     55.11 o
   7  -2   4      311.83      282.53     43.89 o
   8  -2   4     3985.86     3835.99    194.20 o
   9  -2   4     1195.54     1323.87     83.77 o
 -10  -1   4       34.62       11.50     23.00 o
  -9  -1   4      163.62      167.69     29.06 o
  -8  -1   4      240.35      188.88     27.24 o
  -7  -1   4        5.43      -17.87     10.82 o
  -6  -1   4       64.12       59.13     14.07 o
  -5  -1   4     2291.86     2173.88     79.00 o
  -4  -1   4     3256.64     3103.54    153.61 o
  -2  -1   4      294.19      268.30     23.94 o
  -1  -1   4     3637.04     4853.72    128.26 o
   0  -1   4     3443.40     4464.78    115.81 o
   1  -1   4    22201.95    29973.10    760.74 o
   2  -1   4     1034.00     1254.49     43.87 o
   3  -1   4     2871.97     2924.89     82.29 o
   4  -1   4     1522.74     1266.90     55.95 o
   5  -1   4      214.89      160.44     17.28 o
   6  -1   4      330.14      285.46     35.82 o
   7  -1   4      507.19      462.12     40.68 o
   8  -1   4      218.97      216.85     47.82 o
   9  -1   4       46.02       40.52     23.74 o
 -10   0   4      473.07      586.61     54.48 o
  -9   0   4      950.85      919.56     68.41 o
  -8   0   4      375.05      347.86     28.66 o
  -7   0   4     2483.15     2541.96    202.80 o
  -6   0   4     3532.70     3620.13    264.55 o
  -5   0   4     4174.68     4023.30    283.92 o
  -4   0   4     2589.36     2158.15    160.42 o
  -3   0   4     6091.24     5948.55    298.83 o
  -2   0   4     7014.21     7069.75    204.15 o
  -1   0   4    40277.03    51733.84   1642.29 o
   0   0   4      128.58      139.91      7.85 o
   1   0   4      938.15     1027.81     41.18 o
   2   0   4      312.24      300.68     20.53 o
   3   0   4     2287.59     2100.60    144.53 o
   4   0   4     9484.31     9147.52    342.08 o
   5   0   4     3020.18     2726.11    114.93 o
   6   0   4      568.38      588.84     42.43 o
   7   0   4     1253.94     1173.94     71.50 o
   8   0   4      988.79     1024.06     68.42 o
   9   0   4      794.52      877.59     66.39 o
  -7   1   4     2358.91     2321.60    189.48 o
  -6   1   4      245.61      230.04     51.46 o
  -5   1   4       19.03      102.91     34.51 o
  -4   1   4     1443.58     1968.67    149.53 o
  -3   1   4       63.04      103.92     44.19 o
  -2   1   4    19802.04    23766.72    591.34 o
  -1   1   4     1303.56     1465.93     64.73 o
   0   1   4      119.44      110.20     11.15 o
   1   1   4    17632.32    17438.28    467.82 o
   2   1   4     5263.06     5162.66    215.70 o
   3   1   4      609.59      638.22     47.96 o
   4   1   4      645.99      528.68     27.14 o
   5   1   4       61.53       79.31     19.83 o
   6   1   4        9.71       46.63     18.52 o
   7   1   4       31.87       17.56     21.19 o
   8   1   4        3.25       14.53     27.24 o
   9   1   4      140.62      127.42     32.03 o
  -7   2   4     8779.25     8869.92    604.77 o
  -6   2   4     6344.55     6921.83    474.61 o
  -5   2   4     2223.61     2297.99    175.56 o
  -4   2   4      817.82     1025.50     89.60 o
  -3   2   4     6891.96     8367.74    335.08 o
  -2   2   4     5441.49     8043.54    273.92 o
  -1   2   4      218.89      221.10     24.83 o
   0   2   4     1423.55     1505.45     62.31 o
   1   2   4    12073.07    11454.49    295.91 o
   2   2   4       78.75       44.29     24.87 o
   3   2   4    10251.67     8924.33    282.53 o
   4   2   4     8577.00     7639.40    245.06 o
   5   2   4     4514.37     4253.18    178.03 o
   6   2   4     1305.87     1467.42    105.33 o
   7   2   4     1495.57     1501.32    111.39 o
   8   2   4      455.55      626.56     68.41 o
   9   2   4     1832.70     1957.17    146.50 o
  -7   3   4       64.40       33.30     46.61 o
  -6   3   4       61.74       53.27     40.56 o
  -5   3   4        0.45       10.90     24.82 o
  -4   3   4       10.73       -8.04     18.02 o
  -3   3   4      163.08      197.95     19.35 o
  -2   3   4     1496.17     1977.63     95.07 o
  -1   3   4      921.58      860.76     37.61 o
   0   3   4     1819.96     1586.30     49.75 o
   1   3   4     2912.08     2456.96     98.42 o
   2   3   4     3506.23     3164.99    142.72 o
   3   3   4      199.36      117.72     36.82 o
   4   3   4       12.06       44.85     45.61 o
   5   3   4      938.61     1097.41     78.37 o
   6   3   4      209.33      222.78     36.93 o
   7   3   4        0.14       14.53     24.21 o
   8   3   4       50.31      121.07     35.11 o
   9   3   4      150.27       99.28     37.53 o
  -7   4   4     3019.47     3311.99    253.65 o
  -6   4   4      466.88      454.63     67.20 o
  -5   4   4     1025.09     1123.64     44.33 o
  -4   4   4      149.72      191.39     15.11 o
  -3   4   4     3323.71     4299.70    137.12 o
  -2   4   4     7416.88     7742.85    231.58 o
  -1   4   4    10417.34     9789.81    246.82 o
   0   4   4     8116.01     6836.54    264.00 o
   1   4   4     3929.20     3390.31    145.17 o
   2   4   4     1274.35      948.37     58.46 o
   3   4   4     3248.94     2597.95    126.68 o
   4   4   4     2108.49     1892.49     72.77 o
   5   4   4     1699.83     1614.21    134.39 o
   6   4   4     1166.11     1060.61     85.96 o
   7   4   4       69.75      119.26     34.51 o
   8   4   4      971.82     1260.39    105.33 o
  -8   5   4       16.91       14.84     11.83 o
  -7   5   4      231.23      224.65     26.27 o
  -6   5   4     3239.74     3147.96    110.19 o
  -5   5   4      536.58      591.93     31.12 o
  -4   5   4        6.32      -41.66     28.22 o
  -3   5   4      128.79      124.77     12.37 o
  -2   5   4      500.66      580.24     55.54 o
  -1   5   4     3308.64     3227.93     93.78 o
   0   5   4      412.27      471.24     23.79 o
   1   5   4      317.07      213.66     30.32 o
   2   5   4      883.34      668.98     58.66 o
   3   5   4     1480.71     1559.12    154.13 o
   4   5   4      517.56      465.83     54.37 o
   5   5   4       18.04      254.26    114.42 o
   6   5   4        4.06       32.69     25.43 o
   7   5   4       56.99       59.33     33.30 o
   8   5   4        3.05       28.45     30.27 o
 -10   6   4      242.51      207.04     42.98 o
  -9   6   4      188.30      234.88     41.77 o
  -8   6   4      253.99      277.26     42.98 o
  -7   6   4     1003.88      901.93     47.63 o
  -6   6   4     4169.55     4428.76    152.71 o
  -5   6   4     9209.32    10211.03    332.55 o
  -4   6   4     1721.12     1826.65     84.08 o
  -3   6   4     3537.03     3503.66    122.90 o
  -2   6   4     2077.70     1983.39    129.00 o
  -1   6   4     4983.36     4467.76    235.62 o
   0   6   4     3998.56     3293.57    138.90 o
   1   6   4     4438.79     3638.96    194.86 o
   2   6   4     1726.96     1595.71     71.91 o
   3   6   4      814.58      709.72     45.59 o
   4   6   4     1173.41      972.92     59.36 o
   5   6   4      214.91      156.79     33.30 o
   6   6   4     2552.94     2836.77    192.51 o
   7   6   4      544.04      577.53     69.62 o
   8   6   4      292.18      296.63     54.48 o
 -10   7   4      105.01       81.90     42.80 o
  -9   7   4       52.83       52.67     39.35 o
  -8   7   4      261.03      222.44     42.39 o
  -7   7   4      737.26      673.12     66.98 o
  -6   7   4     1389.69     1407.22     62.15 o
  -5   7   4       23.14       63.53     54.26 o
  -4   7   4        0.74       36.43     84.02 o
  -3   7   4      444.16      484.10     30.50 o
  -2   7   4      134.46      114.68     17.69 o
  -1   7   4      560.37      677.53     90.21 o
   0   7   4      221.67      262.47     62.31 o
   1   7   4      894.94      746.19     49.88 o
   2   7   4        4.66        7.95     33.12 o
   3   7   4      325.22      257.86     34.93 o
   4   7   4       22.15        8.72     20.69 o
   5   7   4        0.93       -1.21     21.79 o
   6   7   4       19.34       16.35     27.24 o
   7   7   4        0.44      -29.66     24.21 o
  -9   8   4        7.12      -28.88     36.10 o
  -8   8   4      564.20      524.14     65.44 o
  -7   8   4     1565.83     1581.53    114.46 o
  -6   8   4     3422.31     3775.67    172.06 o
  -5   8   4     1252.88     1264.01    155.53 o
  -4   8   4     1121.38     1109.32     54.24 o
  -3   8   4      295.44      343.35     44.75 o
  -2   8   4     2340.14     2519.19     84.24 o
  -1   8   4     3781.38     3671.26    176.50 o
   0   8   4     5100.10     4484.19    305.79 o
   1   8   4     3656.88     3339.85    311.76 o
   2   8   4       54.07       66.23     62.67 o
   3   8   4     1159.42     1171.12     75.15 o
   4   8   4      816.91      712.77     99.80 o
   5   8   4     3485.99     3454.86    229.44 o
   6   8   4      449.61      366.86     56.30 o
   7   8   4       87.93      116.84     41.17 o
  -9   9   4      152.40      126.98     50.74 o
  -8   9   4      132.05      121.73     61.14 o
  -7   9   4      158.57      142.75     50.85 o
  -6   9   4       48.42       46.92     45.41 o
  -5   9   4      140.75       86.91     48.35 o
  -4   9   4      401.72      388.56     35.47 o
  -3   9   4      618.04      749.34     71.34 o
  -2   9   4      287.88      396.39     60.60 o
  -1   9   4      237.43      249.17    112.11 o
   0   9   4      523.45      562.36    140.98 o
   1   9   4        6.96       12.57     75.15 o
   2   9   4      572.23      492.12    126.09 o
   3   9   4      100.80       74.47     70.92 o
   4   9   4        7.32      426.22    169.20 o
   5   9   4        0.76       10.29     26.64 o
   6   9   4      273.77      346.27     58.72 o
  -9  10   4      293.73      171.69     59.03 o
  -8  10   4      215.12      217.06     69.00 o
  -7  10   4      987.07      884.16    175.87 o
  -6  10   4      452.42      455.23     74.65 o
  -5  10   4     2721.52     2090.94    286.45 o
  -4  10   4     1476.71     1431.83     86.59 o
  -3  10   4     2404.91     2522.66    146.06 o
  -2  10   4     2087.25     2214.81    136.79 o
  -1  10   4     1435.59     1445.06    115.60 o
   0  10   4      624.86      506.52     61.03 o
   1  10   4     1241.96     1101.46    137.80 o
   2  10   4      217.82      213.58     33.70 o
   3  10   4     1608.45     1516.43    203.47 o
   4  10   4      682.41      675.60     76.88 o
   5  10   4      633.49      707.07     80.51 o
   6  10   4      166.41      184.03     47.82 o
  -8  11   4      406.39      183.13    105.23 o
  -7  11   4      531.62      373.45     75.64 o
  -6  11   4        0.83      -36.72     43.97 o
  -5  11   4     1045.83      893.41    135.44 o
  -4  11   4      718.42      620.41    134.72 o
  -3  11   4        0.36      183.03    229.35 o
  -2  11   4       96.20      116.34     64.97 o
  -1  11   4      155.13      161.06     33.91 o
   0  11   4      580.06      497.02    122.42 o
   1  11   4      107.24       77.14    104.59 o
   2  11   4        2.26      -23.90    117.51 o
   3  11   4      300.28      334.65     85.07 o
   4  11   4       68.04      122.29     37.53 o
   5  11   4       62.70        4.84     30.27 o
  -8  12   4      366.19      365.17    100.77 o
  -7  12   4      306.78      251.74    111.13 o
  -6  12   4      107.98       68.95     81.46 o
  -5  12   4      876.34      921.11    250.50 o
  -4  12   4     1400.56     1554.12    425.67 o
  -3  12   4      612.11      812.31    179.36 o
  -2  12   4      106.25      121.73     47.43 o
  -1  12   4      553.74      642.23     62.29 o
   0  12   4     1068.88     1053.72     79.08 o
   1  12   4     1962.44     1949.11    339.46 o
   2  12   4     2731.60     2682.43    211.58 o
   3  12   4      279.33      339.01    185.55 o
   4  12   4       63.26       88.38     38.14 o
  -7  13   4        1.67      -35.79    134.68 o
  -6  13   4        0.40       19.79     60.73 o
  -5  13   4      324.20      439.33     91.85 o
  -4  13   4       82.75       94.37     78.89 o
  -3  13   4       14.76       26.22     66.97 o
  -2  13   4      122.95      207.39     82.79 o
  -1  13   4       10.35     -118.29     93.97 o
   0  13   4        0.03      -25.38    128.97 o
   1  13   4       38.27      -23.06    250.86 o
   2  13   4       55.09        9.65    149.10 o
   3  13   4       99.04      122.89     41.17 o
  -6  14   4      617.81      325.80     96.77 o
  -5  14   4      629.29      385.22    131.32 o
  -4  14   4     1043.67     1053.74    204.62 o
  -3  14   4      270.70      174.17    115.82 o
  -2  14   4       38.16      -22.35     73.33 o
  -1  14   4      160.30      145.14     85.99 o
   0  14   4      853.70     1028.30    241.80 o
   1  14   4      791.81      972.62    477.38 o
   2  14   4      739.82      784.72     86.34 o
  -5  15   4       11.64      -45.97    134.99 o
  -4  15   4      195.10      258.05    166.48 o
  -3  15   4       31.73       53.80     79.52 o
  -2  15   4       15.77      142.58    126.35 o
  -1  15   4      420.47      511.23    265.04 o
   0  15   4      101.92      -38.19    592.36 o
   1  15   4      122.93      240.94    228.83 o
  -3  16   4       67.38      109.62    210.17 o
  -2  16   4      817.92      957.64    234.73 o
   1 -16   5       25.11     -164.66    206.43 o
   2 -16   5       11.96      -37.33    166.90 o
  -1 -15   5      743.26      937.12    334.17 o
   0 -15   5      433.41      323.87    263.94 o
   1 -15   5      940.53      240.34    536.66 o
   2 -15   5      284.99      132.39    200.38 o
   3 -15   5     1333.28     1317.89    181.01 o
   4 -15   5      263.51      277.01     90.69 o
   5 -15   5      265.82      254.99     91.91 o
  -3 -14   5      570.06      622.32     83.54 o
  -2 -14   5       44.23       23.08     35.28 o
  -1 -14   5      115.68       12.44     72.04 o
   0 -14   5       86.13      -39.94    193.75 o
   1 -14   5      280.12      -25.57    167.91 o
   2 -14   5       62.88      -57.68     63.95 o
   3 -14   5        4.78      -39.60     62.73 o
   4 -14   5      713.13      762.32    113.70 o
   5 -14   5       42.43        7.54     65.75 o
   6 -14   5       23.70       -9.08     60.58 o
  -4 -13   5       86.30      162.85     49.04 o
  -3 -13   5        4.23       14.53     28.45 o
  -2 -13   5      375.99      357.43    151.95 o
  -1 -13   5      586.25      595.06    349.01 o
   0 -13   5     1905.16     2071.68    156.22 o
   1 -13   5     1114.06     1144.31     80.53 o
   2 -13   5      231.84      261.27     75.19 o
   3 -13   5      101.93       73.30     60.84 o
   4 -13   5      742.74      667.24    105.03 o
   5 -13   5     1491.81     1431.09    143.56 o
   6 -13   5     1547.74     1484.64    146.85 o
   7 -13   5      433.34      426.16     84.93 o
  -5 -12   5       15.13      -20.58     32.08 o
  -4 -12   5     1027.73     1129.62    103.52 o
  -3 -12   5        0.72       17.81     26.91 o
  -2 -12   5        2.95      -28.27     57.81 o
  -1 -12   5      137.59       72.69     78.47 o
   0 -12   5       68.76       39.40     63.61 o
   1 -12   5       21.86       -1.93     24.23 o
   2 -12   5      329.46      255.60     75.91 o
   3 -12   5      315.34      304.88    124.40 o
   4 -12   5       40.74       -8.48     50.47 o
   5 -12   5        4.01       10.77     47.42 o
   6 -12   5       17.31        9.87     85.36 o
   7 -12   5      565.50      451.27     81.91 o
  -6 -11   5      478.21      567.84     77.49 o
  -5 -11   5      619.35      780.93     87.78 o
  -4 -11   5      126.02      231.25     44.19 o
  -3 -11   5      285.14      250.91    118.65 o
  -2 -11   5     1292.29     1378.19    142.26 o
  -1 -11   5      901.29      863.06     75.01 o
   0 -11   5     2195.01     2306.92    144.93 o
   1 -11   5      439.40      426.78     79.34 o
   2 -11   5      607.62      664.22     55.33 o
   3 -11   5      841.74      813.44    190.69 o
   4 -11   5     3468.78     3579.62    225.24 o
   5 -11   5     1357.96     1511.96    183.73 o
   6 -11   5     2115.61     2186.52    228.53 o
   7 -11   5      332.12      283.46    156.49 o
   8 -11   5      320.29      266.47     63.65 o
  -6 -10   5        2.58       -0.61     28.45 o
  -4 -10   5      429.67      429.81     56.91 o
  -3 -10   5       29.88       43.81     77.18 o
  -2 -10   5       12.04       27.56     70.52 o
  -1 -10   5        3.82       86.18     79.14 o
   0 -10   5       24.91       66.45     56.88 o
   1 -10   5      269.57      212.07     30.81 o
   2 -10   5      821.15      811.94     66.67 o
   3 -10   5      533.61      564.25     47.71 o
   4 -10   5      237.36      265.74     35.72 o
   5 -10   5        0.10       -8.50     36.82 o
   6 -10   5      389.54      447.00     48.11 o
   7 -10   5      184.30      199.28     53.48 o
   8 -10   5       79.71       68.54     47.52 o
  -7  -9   5      696.76      941.96     92.02 o
  -6  -9   5      463.26      461.29     62.35 o
  -5  -9   5     1020.21     1190.16     99.28 o
  -4  -9   5     1550.79     1468.03    105.99 o
  -3  -9   5     1509.02     1568.00    246.30 o
  -2  -9   5      105.55       44.23     24.10 o
  -1  -9   5     1246.15     1132.14     70.74 o
   0  -9   5     1216.19     1181.28     71.46 o
   1  -9   5      588.44      555.31     97.93 o
   2  -9   5      764.50      855.86     55.36 o
   3  -9   5     1568.40     1716.69     62.11 o
   4  -9   5     1321.01     1368.83    101.43 o
   5  -9   5     2190.39     2238.06    111.67 o
   6  -9   5     2050.81     2095.14    120.99 o
   7  -9   5     2477.11     2589.85    201.29 o
   8  -9   5     1802.73     2016.44    141.48 o
  -7  -8   5      263.34      309.35     51.46 o
  -6  -8   5      388.81      446.76     56.91 o
  -5  -8   5       95.02      145.94     43.28 o
  -4  -8   5       75.62      175.88    172.23 o
  -3  -8   5      135.69      226.78     51.48 o
  -2  -8   5      333.90      400.94     34.43 o
  -1  -8   5       83.25      140.54     71.51 o
   0  -8   5      437.61      523.33     62.57 o
   1  -8   5      693.42      800.96     83.48 o
   2  -8   5      653.52      640.53     39.25 o
   3  -8   5      241.95      270.94     19.86 o
   4  -8   5     1433.74     1456.38     53.39 o
   5  -8   5      402.00      357.29     38.17 o
   6  -8   5       36.18       11.79     22.29 o
   7  -8   5       72.35       99.47     37.86 o
   8  -8   5        0.82      -38.44     28.18 o
   9  -8   5        2.66       12.24     34.91 o
  -8  -7   5      188.66      220.96     46.01 o
  -7  -7   5        3.60       56.30     26.64 o
  -6  -7   5      214.22      236.49     45.40 o
  -5  -7   5     2187.78     2270.75    156.19 o
  -4  -7   5      524.87      562.72     43.41 o
  -3  -7   5     1516.73     1721.53     65.28 o
  -2  -7   5      799.78      721.72     55.74 o
  -1  -7   5     5003.27     5045.00    174.36 o
   0  -7   5     3173.00     3035.33    132.49 o
   1  -7   5    12366.86    13150.66    413.16 o
   2  -7   5     5265.42     5605.85    164.19 o
   3  -7   5     3515.47     4050.17    122.51 o
   4  -7   5       27.55       21.49      9.85 o
   5  -7   5     1173.08     1324.73     63.82 o
   6  -7   5      548.46      537.44     60.59 o
   7  -7   5     1371.39     1469.54    135.91 o
   8  -7   5      201.08      177.04     40.01 o
   9  -7   5      177.84      197.77     44.48 o
  -8  -6   5       43.60       29.06     27.24 o
  -7  -6   5      191.78      171.32     35.11 o
  -6  -6   5      292.53      316.93     35.05 o
  -5  -6   5       47.64       16.61     92.02 o
  -4  -6   5      313.29      323.36     30.03 o
  -3  -6   5     1639.78     1898.89     73.05 o
  -2  -6   5      222.02      250.45     28.52 o
  -1  -6   5     1755.62     1600.44     69.29 o
   0  -6   5      446.60      538.08     32.16 o
   1  -6   5        3.61       -4.46     16.08 o
   2  -6   5     1697.33     2160.69     77.76 o
   3  -6   5     2429.83     2894.48    120.22 o
   4  -6   5      390.79      347.33     22.56 o
   5  -6   5      525.84      575.63     40.68 o
   6  -6   5      101.95      105.48     32.39 o
   7  -6   5      240.63      184.72     36.99 o
   8  -6   5       20.51       24.32     30.87 o
   9  -6   5        9.87       -9.52     28.59 o
  -9  -5   5      209.64      260.31     44.19 o
  -8  -5   5       30.11       55.09     26.64 o
  -7  -5   5      563.36      686.49     63.56 o
  -6  -5   5     3248.86     3361.85    163.70 o
  -5  -5   5     3588.28     3661.35    155.12 o
  -4  -5   5     3926.54     3699.50    121.24 o
  -3  -5   5     6101.61     6051.02    169.84 o
  -2  -5   5     1277.55     1095.67     40.88 o
  -1  -5   5     7795.46     7910.41    237.34 o
   0  -5   5     5264.64     5467.43    168.98 o
   1  -5   5    10912.45    13083.34    359.39 o
   2  -5   5     4749.99     5784.32    193.72 o
   3  -5   5      248.78      257.94     24.18 o
   4  -5   5      885.99      806.52     38.58 o
   5  -5   5     1550.95     1560.20     72.13 o
   6  -5   5     1455.31     1476.19     70.55 o
   7  -5   5     2902.08     2875.44    156.71 o
   8  -5   5      497.83      468.11     51.88 o
   9  -5   5      504.49      497.54     85.66 o
  -9  -4   5      357.46      440.71     53.27 o
  -8  -4   5      180.37      225.80     36.93 o
  -7  -4   5        2.66       38.74     21.79 o
  -6  -4   5      156.89      175.56     25.39 o
  -5  -4   5        0.29       20.31     15.90 o
  -4  -4   5     1418.59     1389.30    123.22 o
  -3  -4   5      258.61      263.33     19.82 o
  -2  -4   5     1833.96     1841.09     59.21 o
  -1  -4   5     2940.55     2889.14     82.99 o
   0  -4   5       92.60       47.61     12.12 o
   1  -4   5       27.81       32.21      7.31 o
   2  -4   5       22.15        0.25      6.97 o
   3  -4   5       66.89       64.92      9.61 o
   4  -4   5      348.03      344.80     20.36 o
   5  -4   5       10.18        3.07     10.86 o
   6  -4   5      434.00      380.49     30.93 o
   7  -4   5       27.36        9.99     19.74 o
   8  -4   5       36.79       45.99     25.73 o
   9  -4   5        2.56      -15.86     22.69 o
  -9  -3   5      526.45      470.98     52.06 o
  -8  -3   5     1524.02     1680.51    116.23 o
  -7  -3   5      917.77      897.16     70.83 o
  -6  -3   5     1365.82     1392.48     64.66 o
  -5  -3   5      782.44      637.69     32.09 o
  -4  -3   5     9926.98     9448.72    306.45 o
  -3  -3   5    10526.48     9740.69    257.05 o
  -2  -3   5     3834.86     3989.16    141.91 o
  -1  -3   5     3291.92     3562.12     90.03 o
   0  -3   5     3216.52     3774.60    113.84 o
   1  -3   5      652.97      652.95     24.98 o
   2  -3   5     3019.84     3487.10     94.83 o
   3  -3   5     8758.79     9169.43    284.72 o
   4  -3   5     7417.66     8080.24    251.79 o
   5  -3   5      462.70      474.28     40.16 o
   6  -3   5      572.29      567.24     37.26 o
   7  -3   5      330.61      320.56     36.16 o
   8  -3   5     1002.97     1034.20     71.63 o
   9  -3   5      467.36      479.87     49.84 o
  -9  -2   5       37.32       64.77     23.61 o
  -8  -2   5       32.70       -7.87     17.56 o
  -7  -2   5     1168.38     1193.62    100.19 o
  -6  -2   5      711.22      713.20     37.40 o
  -5  -2   5       31.81       17.85     10.97 o
  -4  -2   5      131.52      108.42     13.54 o
  -3  -2   5       19.64        8.18      7.61 o
  -2  -2   5      740.60      737.12     24.37 o
  -1  -2   5     2858.41     3548.40     88.09 o
   0  -2   5     2459.39     2951.67     80.49 o
   1  -2   5      570.35      701.15     29.33 o
   2  -2   5     1197.45     1375.79     40.81 o
   3  -2   5       30.74       24.43      8.72 o
   4  -2   5      906.44      852.35     33.55 o
   5  -2   5       42.05       40.04     13.41 o
   6  -2   5      365.27      336.64     28.39 o
   7  -2   5       35.81       30.78     23.00 o
   8  -2   5       58.45       28.77     22.72 o
   9  -2   5       36.57       39.70     25.84 o
 -10  -1   5      581.36      575.71     54.48 o
  -9  -1   5     1442.09     1555.20    105.33 o
  -8  -1   5      470.74      515.78     44.80 o
  -7  -1   5     1265.15     1155.14     66.66 o
  -6  -1   5        6.03        4.14      9.35 o
  -5  -1   5     2844.38     2619.84     91.94 o
  -4  -1   5     7671.45     7228.03    232.26 o
  -3  -1   5     2466.40     2049.11     71.27 o
  -2  -1   5    19417.78    20736.52    456.38 o
  -1  -1   5     2748.75     3405.14     84.39 o
   0  -1   5        7.02       -8.30      6.25 o
   1  -1   5    13057.00    17127.12    432.32 o
   2  -1   5     4938.03     5465.27    172.60 o
   3  -1   5     5060.34     4931.96    156.06 o
   4  -1   5        2.63      -12.70      6.53 o
   5  -1   5      652.51      608.14     36.08 o
   6  -1   5     1975.75     1913.98     84.57 o
   7  -1   5     1266.81     1249.33     76.43 o
   8  -1   5     1570.08     1444.07     88.19 o
   9  -1   5      504.82      488.37     53.88 o
 -10   0   5       28.53       -5.45     20.58 o
  -7   0   5       85.88       65.38     38.14 o
  -6   0   5      667.96      572.68     75.07 o
  -5   0   5      260.48      291.18     49.64 o
  -4   0   5      476.32      558.90     44.09 o
  -3   0   5      932.93     1080.82     98.37 o
  -2   0   5    14744.17    16234.74    458.17 o
  -1   0   5     7827.85     9354.65    265.82 o
   0   0   5      280.22      303.95     14.39 o
   1   0   5       32.89        3.47     12.36 o
   2   0   5      218.69      222.68     55.28 o
   3   0   5      192.18      197.81     19.78 o
   4   0   5        3.56       16.73     22.88 o
   5   0   5      767.80      714.34     45.37 o
   6   0   5       78.60       56.68     19.80 o
   7   0   5       88.67       73.84     31.18 o
   8   0   5       75.78       78.07     25.40 o
   9   0   5      319.97      346.14     44.03 o
  -7   1   5      419.90      516.99     78.70 o
  -6   1   5     3357.00     3594.70    263.94 o
  -5   1   5     1420.73     1224.67    108.97 o
  -4   1   5     2081.97     1899.37    250.32 o
  -3   1   5      998.40      894.02     63.35 o
  -2   1   5      372.56      337.58     17.56 o
  -1   1   5     6005.88     6913.45    193.71 o
   0   1   5    28895.08    31696.73    922.47 o
   1   1   5    24298.61    24436.34    649.60 o
   2   1   5     3088.18     2995.13    110.53 o
   3   1   5     1135.59      874.89     52.08 o
   4   1   5     1295.92      994.62     48.76 o
   5   1   5     7646.81     6977.95    273.44 o
   6   1   5      897.35      920.17     75.67 o
   7   1   5      897.19      956.49     81.73 o
   8   1   5      237.39      276.19     36.84 o
   9   1   5     1229.30     1337.75     90.40 o
  -7   2   5      475.38      486.72     78.09 o
  -6   2   5       27.70       35.72     37.53 o
  -5   2   5       26.55        7.87     26.03 o
  -4   2   5       37.11       68.54     53.88 o
  -3   2   5      750.28      842.60     89.30 o
  -2   2   5     2921.61     3784.70    103.53 o
  -1   2   5      462.81      487.65     24.80 o
   0   2   5     1154.86     1141.54     43.43 o
   1   2   5     2433.04     2188.53    136.69 o
   2   2   5      941.36      822.51     30.68 o
   3   2   5       39.77      -61.82     40.48 o
   4   2   5        0.03       15.61     34.51 o
   5   2   5      589.78      523.56     43.32 o
   6   2   5      142.59      109.57     30.27 o
   7   2   5        6.74       51.46     26.03 o
   8   2   5      101.47       86.57     32.69 o
   9   2   5       69.20       86.89     31.58 o
  -7   3   5     3409.51     3710.93    279.68 o
  -6   3   5     1635.95     1762.84    148.32 o
  -5   3   5      764.48      767.61     81.12 o
  -4   3   5      159.11      160.86     23.35 o
  -3   3   5       20.64       16.89      9.25 o
  -2   3   5     2897.88     3383.66    122.25 o
  -1   3   5    10778.61    10308.73    266.00 o
   0   3   5    13512.49    12536.04    320.42 o
   1   3   5        9.16      -42.01     26.46 o
   2   3   5       86.11        9.81     17.33 o
   3   3   5     5650.06     5188.64    187.61 o
   4   3   5    11299.92    10695.53    381.58 o
   5   3   5     2383.92     2498.52    123.81 o
   6   3   5        2.51       -3.63     19.98 o
   7   3   5      654.75      731.29     71.43 o
   8   3   5      678.66      701.02     76.28 o
  -9   4   5       20.64      -35.72    344.46 o
  -7   4   5      149.99      138.02     50.85 o
  -6   4   5       41.66       25.43     33.90 o
  -5   4   5      661.64      758.73     49.11 o
  -4   4   5      199.96      211.94     15.57 o
  -3   4   5       88.07       71.94     16.55 o
  -2   4   5       65.37       49.76      7.70 o
  -1   4   5      377.07      377.86     30.16 o
   0   4   5      259.64      277.05     17.74 o
   1   4   5      286.46      194.42     33.91 o
   2   4   5     5142.60     4554.04    144.60 o
   3   4   5      205.50      215.08     67.88 o
   4   4   5        7.62      117.52     67.35 o
   5   4   5     1266.91     1276.13     96.86 o
   6   4   5        1.52       17.56     24.21 o
   7   4   5      146.77      142.26     36.32 o
   8   4   5      454.91      490.35     64.77 o
  -9   5   5      464.18      549.68    422.55 o
  -7   5   5      123.96      140.01     15.86 o
  -6   5   5     2249.61     2504.23     91.79 o
  -5   5   5       15.98        9.49     11.18 o
  -4   5   5     3887.39     5127.59    228.90 o
  -3   5   5     3066.05     3289.10    167.04 o
  -2   5   5    21427.34    22391.31    691.98 o
  -1   5   5     4320.97     4017.77    207.27 o
   0   5   5     2294.54     1947.39     89.64 o
   1   5   5        8.83      -12.78     18.70 o
   2   5   5     6963.19     5969.75    215.41 o
   3   5   5     2386.14     2075.04     83.23 o
   4   5   5     1377.92     1381.56     95.66 o
   5   5   5        2.96       69.01     30.27 o
   6   5   5     1954.79     2056.45    147.11 o
   7   5   5      337.85      353.54     52.67 o
   8   5   5      433.25      627.77     76.28 o
  -9   6   5      263.48      294.47     45.74 o
  -8   6   5        4.38        5.45     27.24 o
  -7   6   5        1.74       -1.59     29.62 o
  -6   6   5      904.45      941.47     68.07 o
  -5   6   5      179.21      256.52     76.38 o
  -4   6   5     1120.91     1251.18     55.32 o
  -3   6   5       98.07       71.95     24.56 o
  -2   6   5      563.42      658.40     42.96 o
  -1   6   5      488.76      432.24     27.48 o
   0   6   5       15.66       24.10     48.87 o
   1   6   5      401.78      400.89     31.15 o
   2   6   5     2253.41     1905.40    101.43 o
   3   6   5      157.48      173.74     34.69 o
   4   6   5        2.48       -1.08     17.83 o
   5   6   5      602.04      636.85     67.20 o
   6   6   5      127.32      153.16     36.93 o
   7   6   5      125.29      115.02     35.72 o
   8   6   5       51.30       49.04     35.72 o
 -10   7   5      121.91        8.85    108.06 o
  -9   7   5      813.09      604.02    157.40 o
  -8   7   5      194.74      173.12     48.51 o
  -7   7   5     1117.02     1241.63    123.19 o
  -6   7   5     3020.61     3368.59    123.10 o
  -5   7   5     5060.57     5605.91    219.58 o
  -4   7   5     5489.48     5937.85    173.89 o
  -3   7   5     2825.65     2905.95     92.85 o
  -2   7   5      928.48      884.48     46.48 o
  -1   7   5     2750.82     2493.07     92.79 o
   0   7   5     2891.82     2408.34    124.04 o
   1   7   5     3801.04     3133.09    241.25 o
   2   7   5     1690.87     1608.59     84.36 o
   3   7   5      111.92       96.64     30.26 o
   4   7   5      989.46      882.09     71.33 o
   5   7   5     1621.47     1515.25    116.84 o
   6   7   5     3034.78     3353.76    226.41 o
   7   7   5      186.69      204.62     47.22 o
  -9   8   5       20.43       30.95    207.95 o
  -8   8   5       69.94       40.50     54.64 o
  -7   8   5      313.05      315.31     55.55 o
  -6   8   5        0.00       31.33    117.47 o
  -5   8   5        6.69       44.74     68.52 o
  -4   8   5       30.43       23.70     34.58 o
  -3   8   5      215.61      242.12     26.03 o
  -2   8   5      377.11      437.49     66.35 o
  -1   8   5        9.17       99.25    222.44 o
   0   8   5       77.14       73.40     51.19 o
   1   8   5        8.54       34.48     17.47 o
   2   8   5       29.16       13.43     17.21 o
   3   8   5        2.51       47.82     19.07 o
   4   8   5       83.60       42.76     77.10 o
   5   8   5       41.79       29.06     27.85 o
   6   8   5       47.30       35.11     32.08 o
   7   8   5      296.04      279.08     56.30 o
  -9   9   5       14.70      -44.70     88.92 o
  -8   9   5       96.43      141.87     49.85 o
  -7   9   5     1721.33     1526.49    137.47 o
  -6   9   5     3477.17     3254.11    198.70 o
  -5   9   5     4798.71     4498.76    287.60 o
  -4   9   5      361.41      425.56     38.62 o
  -3   9   5      850.98      826.44     53.18 o
  -2   9   5      998.73     1064.86     46.13 o
  -1   9   5     1602.28     1345.67     77.76 o
   0   9   5     7534.70     6842.59    514.13 o
   1   9   5      699.35      801.10     57.20 o
   2   9   5       15.33       12.49     37.75 o
   3   9   5      439.98      341.07     53.17 o
   4   9   5      478.09      506.47     58.67 o
   5   9   5     1220.56     1307.60    110.78 o
   6   9   5      266.56      280.29     51.46 o
  -9  10   5        0.00      -16.74    113.06 o
  -8  10   5      545.32      536.88     91.73 o
  -7  10   5      216.47      248.22     60.39 o
  -6  10   5        9.33       -0.30     52.70 o
  -5  10   5      603.26      564.35    183.67 o
  -4  10   5      284.69      344.97     46.89 o
  -3  10   5      202.32      260.45     82.14 o
  -2  10   5      333.57      476.77    166.98 o
  -1  10   5      122.90      133.71     46.05 o
   0  10   5      261.17      205.01     39.87 o
   1  10   5      326.99      292.39     74.18 o
   2  10   5        9.74      -17.27     30.15 o
   3  10   5      152.11      170.67     37.73 o
   4  10   5      398.93      452.82     61.75 o
   5  10   5        7.15       -4.84     27.85 o
   6  10   5      233.88      254.86     54.48 o
  -8  11   5      828.21      687.21     96.51 o
  -7  11   5     1366.88     1199.36    163.55 o
  -6  11   5     1428.33     1210.35    212.27 o
  -5  11   5      332.49      333.84     82.98 o
  -4  11   5     1591.09     1593.92    126.96 o
  -3  11   5     2304.52     2386.39    247.19 o
  -2  11   5     1324.03     1443.83    133.06 o
  -1  11   5     1257.68     1213.19    131.95 o
   0  11   5        5.18        7.06     69.12 o
   1  11   5      434.31      471.76     49.54 o
   2  11   5      392.75      357.49     99.53 o
   3  11   5      799.64      949.74    200.03 o
   4  11   5      114.50       94.44     36.32 o
   5  11   5      661.72      882.03     97.46 o
  -8  12   5        2.45      -22.77    116.81 o
  -7  12   5       55.77       19.24    113.12 o
  -6  12   5      757.49      815.08    164.72 o
  -5  12   5       32.50      147.28     63.63 o
  -4  12   5       82.57      192.65     41.81 o
  -3  12   5      177.43      148.65     70.16 o
  -2  12   5        1.30      -21.82     57.58 o
  -1  12   5       72.67       61.85     50.50 o
   0  12   5       70.14       81.56    132.07 o
   1  12   5       44.97       37.17    120.14 o
   2  12   5       21.45       -8.44    152.38 o
   3  12   5       81.30       72.37     39.05 o
   4  12   5       18.06       58.72     35.72 o
  -7  13   5       98.79      129.77     69.82 o
  -6  13   5       27.30      -30.13     63.82 o
  -5  13   5     2021.54     2008.59    571.17 o
  -4  13   5     1536.67     1464.01    351.06 o
  -3  13   5     1619.35     1491.15    363.60 o
  -2  13   5        4.74       64.17     78.62 o
  -1  13   5       11.72       30.71    105.55 o
   0  13   5      714.23      467.53    185.11 o
   1  13   5      989.33      491.07    245.67 o
   2  13   5     1556.37     1722.71    170.41 o
   3  13   5      336.55      458.27     66.59 o
  -6  14   5       12.17       -4.99     70.58 o
  -5  14   5      358.46      220.63    112.09 o
  -4  14   5       52.38      145.00    166.16 o
  -3  14   5       41.87      159.88    107.60 o
  -2  14   5        7.92        3.20     97.21 o
  -1  14   5      230.77       70.22    153.53 o
   0  14   5        0.17     -316.69    478.55 o
   1  14   5       34.28     -148.61    537.87 o
   2  14   5      220.26      317.87     57.56 o
  -5  15   5     1335.40     1248.48    509.73 o
  -4  15   5      224.18      282.95    250.07 o
  -3  15   5      290.42      243.16    166.04 o
  -2  15   5      107.62       10.95    180.37 o
  -1  15   5      305.25      385.21    164.05 o
   0  15   5      543.15      720.97    965.87 o
   1  15   5      695.31      596.93    962.54 o
  -1 -15   6       68.76      435.87    277.87 o
   0 -15   6      470.59      335.98    259.10 o
   1 -15   6        2.52     -318.39    331.74 o
   2 -15   6      157.03       72.18     86.61 o
   3 -15   6       17.22      -33.14     74.89 o
   4 -15   6      499.58      385.79    216.72 o
  -3 -14   6      827.17     1103.59    116.23 o
  -2 -14   6      593.66      688.06     82.00 o
  -1 -14   6      901.15      961.67     98.23 o
   0 -14   6      116.92      -51.24    372.30 o
   1 -14   6      710.91      517.30    248.35 o
   2 -14   6      452.47      368.76     94.60 o
   3 -14   6     1294.76     1084.17    154.98 o
   4 -14   6      343.95      361.53     87.50 o
   5 -14   6     1006.44     1111.05    165.87 o
   6 -14   6      537.06      458.82    186.45 o
  -4 -13   6      424.86      486.72     74.46 o
  -3 -13   6       49.60       71.43     35.11 o
  -2 -13   6      389.87      517.59     67.89 o
  -1 -13   6      414.29      397.88    231.55 o
   0 -13   6      801.47      732.41    107.42 o
   1 -13   6      553.91      457.90     52.45 o
   2 -13   6       59.97      -65.80     54.72 o
   3 -13   6      163.79      201.60    106.55 o
   4 -13   6      162.22      165.23     99.58 o
   5 -13   6       19.65      -83.49     45.41 o
   6 -13   6        5.60      -16.39     54.90 o
  -5 -12   6      438.54      441.32     70.22 o
  -4 -12   6      380.47      414.68     62.96 o
  -3 -12   6       13.86       -9.08     23.61 o
  -2 -12   6      394.03      409.20    162.24 o
  -1 -12   6      404.70      452.22     92.27 o
   0 -12   6     1933.99     1852.99    108.73 o
   1 -12   6     2482.38     2509.20    162.65 o
   2 -12   6      347.99      248.76     76.46 o
   3 -12   6      471.04      332.99     76.03 o
   4 -12   6      530.95      489.54     86.56 o
   5 -12   6     2878.48     2985.42    207.07 o
   6 -12   6     1564.58     1424.35    135.22 o
   7 -12   6       23.23       12.44     49.46 o
  -6 -11   6      122.09       86.57     41.17 o
  -5 -11   6        6.85       -6.05     27.24 o
  -4 -11   6      148.92      141.66     38.14 o
  -3 -11   6        1.58      -18.71     21.00 o
  -2 -11   6       24.90       14.73    111.39 o
  -1 -11   6      466.42      400.46     47.06 o
   0 -11   6      304.98      341.96     41.65 o
   1 -11   6     1031.19      984.60    137.76 o
   2 -11   6        0.23        2.77     30.48 o
   3 -11   6       41.13        9.42     47.43 o
   4 -11   6      206.06      225.62     60.17 o
   5 -11   6      210.44      171.25     63.56 o
   6 -11   6        2.24      -12.17     42.38 o
   7 -11   6        1.10       45.69    122.89 o
   8 -11   6      144.96       93.30     53.53 o
  -6 -10   6      701.72      817.86     90.20 o
  -5 -10   6      226.05      167.08     39.95 o
  -4 -10   6       39.04       56.91     27.85 o
  -3 -10   6        9.09      -16.75     45.71 o
  -2 -10   6      784.14      772.26     60.93 o
  -1 -10   6     1863.59     1753.94    149.15 o
   0 -10   6    11945.99    11299.59    440.38 o
   1 -10   6      283.68      255.52     51.38 o
   2 -10   6     3540.49     3645.37    162.07 o
   3 -10   6      935.32     1020.99     65.31 o
   4 -10   6     2706.64     3154.70    148.57 o
   5 -10   6     3118.78     3218.69    151.56 o
   6 -10   6      311.52      323.43     60.67 o
   7 -10   6      629.55      661.38     81.62 o
   8 -10   6      546.97      504.65     73.66 o
  -7  -9   6        0.97       55.69     33.30 o
  -6  -9   6      107.31      115.63     35.72 o
  -5  -9   6      369.82      527.28     63.56 o
  -4  -9   6       12.34       19.98    143.47 o
  -3  -9   6        3.56       32.01    110.18 o
  -2  -9   6     2160.21     2102.61    137.45 o
  -1  -9   6        7.79       17.88     22.05 o
   0  -9   6      310.23      341.51     37.49 o
   1  -9   6      686.51      709.03     50.99 o
   2  -9   6       17.56       29.41     17.13 o
   3  -9   6      372.72      356.72     23.81 o
   4  -9   6       88.28       92.43     24.21 o
   5  -9   6      623.13      660.48     81.19 o
   6  -9   6       23.74       41.48     25.97 o
   7  -9   6      178.54      102.91     43.53 o
   8  -9   6       43.06       94.62     42.31 o
  -7  -8   6      492.64      471.59     63.56 o
  -6  -8   6      251.65      288.16     47.22 o
  -5  -8   6      734.61      837.18     56.88 o
  -4  -8   6     1292.10     1416.41    142.94 o
  -3  -8   6     2564.14     2466.45    106.35 o
  -2  -8   6      645.04      635.41     37.22 o
  -1  -8   6      734.87      775.56     53.97 o
   0  -8   6     2525.87     2527.12    142.47 o
   1  -8   6     3785.41     3686.88    157.86 o
   2  -8   6     8324.77     9353.96    268.26 o
   3  -8   6     4450.88     4882.14    147.22 o
   4  -8   6     1395.53     1551.29     56.89 o
   5  -8   6      197.17      304.53     36.28 o
   6  -8   6     1733.77     1802.33     94.00 o
   7  -8   6     1873.26     2011.83    132.65 o
   8  -8   6      756.38      705.68     75.14 o
   9  -8   6       50.09       79.91     38.28 o
  -8  -7   6        0.43      -23.61     26.03 o
  -7  -7   6        5.05      -12.11     19.37 o
  -6  -7   6      144.19      184.93     29.09 o
  -4  -7   6        0.06       18.39     19.89 o
  -3  -7   6      105.21      157.68     17.95 o
  -2  -7   6      602.06      583.10     30.22 o
  -1  -7   6       36.41      109.62     90.02 o
   0  -7   6      814.78      814.55     51.58 o
   1  -7   6       79.96       67.04     36.21 o
   2  -7   6       54.33       49.51      9.64 o
   3  -7   6        8.29       14.00     16.01 o
   4  -7   6        0.79      -17.30      8.65 o
   5  -7   6       22.77      -18.27     38.44 o
   6  -7   6      106.00      141.76     36.65 o
   7  -7   6       48.73       66.00     30.97 o
   8  -7   6        5.39       -3.41     26.95 o
   9  -7   6        1.49        6.41     32.11 o
  -8  -6   6      585.57      665.30     72.04 o
  -7  -6   6      221.51      266.97     42.38 o
  -6  -6   6      501.32      480.01     43.64 o
  -5  -6   6     1491.01     1526.55     85.96 o
  -4  -6   6     5278.44     5011.85    145.87 o
  -3  -6   6     3228.67     3377.71    115.68 o
  -2  -6   6     3626.53     3642.11    108.39 o
  -1  -6   6     3903.62     3595.50    127.09 o
   0  -6   6     4770.66     4596.30    174.23 o
   1  -6   6    13773.14    15788.04    493.40 o
   2  -6   6     2359.46     2796.68    100.36 o
   3  -6   6        1.60        1.95      9.17 o
   4  -6   6       22.46       18.74      9.58 o
   5  -6   6      540.04      523.13     29.97 o
   6  -6   6     3016.79     3008.52    166.83 o
   7  -6   6      488.20      537.84     57.39 o
   8  -6   6       37.56       51.07     30.87 o
   9  -6   6      229.39      221.04     44.19 o
  -9  -5   6      296.22      354.75     50.85 o
  -8  -5   6        0.25       18.77     22.40 o
  -7  -5   6      470.11      453.42     52.06 o
  -6  -5   6      363.39      459.48     70.22 o
  -5  -5   6     1194.53     1186.22     59.98 o
  -4  -5   6      687.64      662.98     33.30 o
  -3  -5   6       19.80       19.05     11.64 o
  -2  -5   6      151.25      131.55     20.98 o
  -1  -5   6        0.64       16.29     10.27 o
   0  -5   6     1973.67     2078.43     70.89 o
   1  -5   6      662.37      791.85     57.84 o
   2  -5   6     1997.26     2425.20    136.48 o
   3  -5   6       20.68        8.20      7.51 o
   4  -5   6     1936.89     1972.69     71.30 o
   5  -5   6      490.87      470.33     35.24 o
   6  -5   6      273.23      264.21     38.58 o
   7  -5   6      461.64      483.97     51.29 o
   8  -5   6      260.44      236.30     39.09 o
   9  -5   6       25.29       26.92     28.70 o
  -9  -4   6     1191.01     1319.11    101.70 o
  -8  -4   6      220.04      180.40     33.30 o
  -7  -4   6      658.49      724.63     63.56 o
  -6  -4   6     2291.84     2394.99    120.36 o
  -5  -4   6     4560.51     4449.25    154.78 o
  -4  -4   6     5277.04     4936.17    151.88 o
  -3  -4   6     3069.09     2938.53     87.28 o
  -2  -4   6     3474.35     3567.76    102.27 o
  -1  -4   6      641.28      582.60     25.58 o
   0  -4   6     3686.33     3971.09    109.09 o
   1  -4   6      510.57      505.42     22.61 o
   2  -4   6     3249.56     3711.59    122.67 o
   3  -4   6     2101.10     2119.70     89.83 o
   4  -4   6     2961.28     2940.64     99.38 o
   5  -4   6     1167.56     1127.70     56.32 o
   6  -4   6      876.69      894.61     65.69 o
   7  -4   6     2828.92     2900.26    155.92 o
   8  -4   6     2374.49     2337.66    132.85 o
   9  -4   6      770.41      767.94     66.97 o
  -9  -3   6      194.84      246.99     37.53 o
  -8  -3   6        6.31       35.11     21.79 o
  -7  -3   6      160.51      128.94     29.06 o
  -6  -3   6      214.73      205.34     21.74 o
  -5  -3   6        5.98       11.82     10.74 o
  -4  -3   6      857.14      813.77     47.78 o
  -3  -3   6       37.95       30.36     11.46 o
  -2  -3   6      327.66      301.30     16.62 o
  -1  -3   6     4184.45     4675.14    116.67 o
   0  -3   6     1286.73     1471.71     45.76 o
   1  -3   6     3517.85     4480.69    120.41 o
   2  -3   6      990.15     1139.09     44.21 o
   3  -3   6        2.38        3.61      6.45 o
   4  -3   6      880.15      788.43     33.89 o
   5  -3   6      744.82      630.22     39.30 o
   6  -3   6      118.60      105.77     20.42 o
   7  -3   6     1800.52     1737.20    101.65 o
   8  -3   6        1.10      -21.94     22.73 o
   9  -3   6      200.47      183.07     35.61 o
  -9  -2   6     1524.58     1481.35    103.52 o
  -8  -2   6      987.31      945.59     71.43 o
  -7  -2   6     6349.03     6059.98    223.43 o
  -6  -2   6        2.40       -8.33      9.26 o
  -5  -2   6     1556.71     1329.31     53.99 o
  -4  -2   6     3694.05     3505.36    119.52 o
  -3  -2   6     5105.46     4777.33    137.89 o
  -2  -2   6    16035.97    18764.26    416.18 o
  -1  -2   6       57.79       82.99      8.31 o
   0  -2   6     6292.82     7689.58    200.10 o
   1  -2   6    10153.62    13202.01    337.84 o
   2  -2   6    15603.52    18583.18    546.65 o
   3  -2   6     3026.97     2817.13     93.80 o
   4  -2   6     3129.46     3079.86    100.68 o
   5  -2   6     1140.59     1123.33     53.98 o
   6  -2   6     3140.76     3061.84    125.35 o
   7  -2   6     2820.99     2581.07    139.17 o
   8  -2   6     2443.93     2567.20    140.23 o
   9  -2   6      142.94      145.03     33.14 o
 -10  -1   6       10.28        1.82     19.98 o
  -9  -1   6       67.82       41.17     21.19 o
  -8  -1   6       89.37       72.04     18.77 o
  -7  -1   6       92.03       87.43     16.49 o
  -6  -1   6      424.04      397.88     23.86 o
  -5  -1   6      446.26      386.38     30.49 o
  -4  -1   6      499.56      611.72     70.78 o
  -3  -1   6     2209.18     2139.38     86.08 o
  -2  -1   6     4067.62     4543.94    104.38 o
  -1  -1   6       79.36       87.45      8.85 o
   0  -1   6     2818.46     3635.98     97.79 o
   1  -1   6        0.03      -32.40     27.20 o
   2  -1   6      149.48      147.15     17.08 o
   3  -1   6      289.03      303.64     18.80 o
   4  -1   6      184.18      231.98     16.29 o
   5  -1   6      371.46      291.54     25.69 o
   6  -1   6     1626.71     1552.64     72.88 o
   7  -1   6      328.14      342.96     49.64 o
   8  -1   6        0.40       -1.38     20.27 o
   9  -1   6      224.73      242.74     39.17 o
  -7   0   6      162.73      122.89     42.98 o
  -6   0   6       21.20      -16.95     24.82 o
  -5   0   6     3975.38     3930.65    207.16 o
  -4   0   6     4810.75     4385.33    172.26 o
  -3   0   6    31555.40    33732.18    865.93 o
  -2   0   6      209.36      260.16     15.09 o
  -1   0   6    14752.80    17357.97    442.37 o
   0   0   6     5891.14     7008.69    187.99 o
   1   0   6    10029.96    11718.62    319.26 o
   2   0   6     6275.90     6390.30    213.15 o
   3   0   6     1849.89     1638.31     86.50 o
   4   0   6      287.44      213.65     33.83 o
   5   0   6      984.13      844.58     55.16 o
   6   0   6     1943.09     1860.70    104.04 o
   7   0   6     1151.07     1182.45     81.42 o
   8   0   6      789.88      840.94     64.17 o
   9   0   6     1040.30     1188.39     94.74 o
  -7   1   6       77.07       64.77     37.53 o
  -6   1   6      295.94      446.68    264.85 o
  -5   1   6       50.15      674.99    280.29 o
  -4   1   6      547.43      624.13     49.08 o
  -3   1   6     4542.81     5166.13    146.97 o
  -2   1   6      877.38      917.52     41.65 o
  -1   1   6     1705.29     1821.39     52.41 o
   0   1   6     4601.98     4720.24    139.18 o
   1   1   6     8564.82     9233.00    245.97 o
   2   1   6      444.88      415.11     33.59 o
   3   1   6      629.32      542.49     37.66 o
   4   1   6       43.65       47.30     18.96 o
   5   1   6     1566.95     1396.96     57.00 o
   6   1   6       34.59        6.66     23.00 o
   7   1   6       89.04       35.72     27.24 o
   8   1   6      582.72      668.69     58.82 o
   9   1   6      280.22      271.17     43.44 o
  -8   2   6     1890.58     2146.05    552.70 o
  -7   2   6     1299.79     1316.08    127.73 o
  -6   2   6      972.86     1176.84    113.20 o
  -5   2   6     2696.43     3018.69    215.50 o
  -4   2   6      306.56      320.72    104.90 o
  -3   2   6     1606.81     1873.25     65.20 o
  -2   2   6     5692.83     6873.46    238.57 o
  -1   2   6    10213.31    11100.53    311.55 o
   0   2   6       41.24       18.60     18.78 o
   1   2   6     8893.99     8446.48    235.64 o
   2   2   6      704.80      557.84     44.16 o
   3   2   6    11494.08    11040.65    414.86 o
   4   2   6     4977.60     4746.67    161.87 o
   5   2   6     5595.33     5393.21    213.64 o
   6   2   6      388.04      423.16     52.06 o
   7   2   6      895.92      845.10     77.49 o
   8   2   6      576.12      682.86     75.67 o
   9   2   6      730.05      713.16     94.74 o
  -8   3   6       40.18      579.34    372.30 o
  -7   3   6      236.42      237.91     57.51 o
  -6   3   6       35.16      355.96    299.66 o
  -5   3   6      264.79      406.85     97.73 o
  -4   3   6        9.74        3.08      7.41 o
  -3   3   6        1.77       -2.87      6.78 o
  -2   3   6       78.67       63.55     11.30 o
  -1   3   6      994.77      903.37     35.54 o
   0   3   6      350.04      360.30     20.68 o
   1   3   6       48.32       -6.16     20.65 o
   2   3   6     2526.09     2570.82     95.30 o
   3   3   6       16.96       -9.16     30.24 o
   4   3   6      119.03      108.70     34.33 o
   5   3   6      625.98      627.06     36.69 o
   6   3   6      185.26      161.03     35.11 o
   7   3   6        2.24      -19.37     21.19 o
   8   3   6       24.30       57.51     33.90 o
  -9   4   6      309.27      256.07    392.28 o
  -8   4   6     1565.67     1981.99    548.47 o
  -7   4   6     2149.88     3145.51    724.03 o
  -6   4   6     1520.71     1928.39    187.67 o
  -5   4   6      516.33      629.47     71.32 o
  -4   4   6     2976.45     3611.14    112.24 o
  -3   4   6     9920.43    14694.32    560.50 o
  -2   4   6    14219.69    14560.02    481.66 o
  -1   4   6     1587.58     1349.10     49.52 o
   0   4   6     5851.70     5586.36    162.66 o
   1   4   6     4276.01     3408.30    163.61 o
   2   4   6     1876.82     1571.65     63.05 o
   3   4   6     8428.28     7880.46    240.44 o
   4   4   6     1351.30     1313.71     82.57 o
   5   4   6     1530.54     1580.63    116.23 o
   6   4   6       69.61       61.14     27.85 o
   7   4   6      233.90      203.41     42.38 o
   8   4   6      558.18      637.46     75.67 o
  -9   5   6      341.71      587.82    441.92 o
  -8   5   6       24.94      283.31    368.07 o
  -7   5   6      490.09      520.46     32.46 o
  -6   5   6     2376.86     2490.64    163.13 o
  -5   5   6      263.72      328.48     30.66 o
  -4   5   6       40.67       46.29     21.40 o
  -3   5   6     1542.53     1780.24    144.75 o
  -2   5   6     2512.36     2543.48    135.79 o
   0   5   6       43.13        7.88     14.62 o
   1   5   6      672.74      543.74     53.22 o
   2   5   6     3404.99     3151.75    120.61 o
   3   5   6      790.68     1081.54    108.74 o
   4   5   6       43.83       67.09     17.22 o
   5   5   6      262.68      331.14     47.22 o
   6   5   6      206.64      163.45     38.74 o
   7   5   6      119.95       81.73     33.90 o
   8   5   6        2.06        2.42     30.27 o
  -9   6   6      706.43      692.78     69.14 o
  -8   6   6     1553.65     1569.63    116.12 o
  -7   6   6      870.18      962.04     51.03 o
  -6   6   6     1168.66     1287.31     57.58 o
  -5   6   6     2966.76     3948.96    159.74 o
  -4   6   6     3651.59     4023.81    143.10 o
  -3   6   6     3230.07     3416.09    140.96 o
  -2   6   6      754.37      593.25     31.85 o
  -1   6   6     8030.82     7475.30    237.41 o
   0   6   6     2876.55     2460.59    118.83 o
   1   6   6      110.28       63.12     29.71 o
   2   6   6     1548.18     1386.19     64.82 o
   3   6   6       34.78        8.18     28.12 o
   4   6   6     1676.25     1541.42    131.59 o
   5   6   6      298.98      317.22     47.82 o
   6   6   6      586.44      684.68     75.07 o
   7   6   6      537.87      696.18     79.91 o
 -10   7   6      140.99      125.72    153.16 o
  -9   7   6        9.59      -44.08    158.91 o
  -8   7   6      186.68      188.34     43.96 o
  -7   7   6      643.95      671.60     69.29 o
  -6   7   6     1036.09     1147.13     62.77 o
  -5   7   6      588.10      661.48    124.52 o
  -4   7   6     2656.96     2742.46    118.76 o
  -3   7   6       15.02       28.23     16.83 o
  -2   7   6     1154.52     1138.34     78.19 o
  -1   7   6      700.19      670.71     87.54 o
   0   7   6       49.79       19.65     34.51 o
   1   7   6      974.26      843.28     77.24 o
   2   7   6       55.10       46.21     28.75 o
   3   7   6      655.49      581.16     96.20 o
   4   7   6      656.98      588.32     79.79 o
   5   7   6      152.05      104.73     33.90 o
   6   7   6      287.12      305.71     52.67 o
   7   7   6      398.87      577.53     74.46 o
  -9   8   6      506.75      487.10     90.20 o
  -8   8   6      286.48      228.01     84.71 o
  -7   8   6      890.21      902.27    143.62 o
  -6   8   6     1896.20     1979.55    164.81 o
  -5   8   6     2500.60     2637.81    122.85 o
  -4   8   6      173.73      152.55     23.10 o
  -3   8   6      713.01      786.03     48.58 o
  -2   8   6     4499.26     4381.27    157.20 o
  -1   8   6     9317.29     8350.65    351.52 o
   0   8   6     4888.71     4172.69    279.17 o
   1   8   6      475.16      420.71    181.83 o
   2   8   6      579.23      635.57     53.74 o
   3   8   6     2279.83     2047.94    123.46 o
   4   8   6      617.79      632.88     64.84 o
   5   8   6     1049.86     1236.78    104.73 o
   6   8   6      464.64      583.58     73.25 o
   7   8   6        4.86       -4.84     30.27 o
  -9   9   6       55.62       84.57    161.19 o
  -8   9   6       97.50       90.24     47.76 o
  -7   9   6       43.91       91.06     49.29 o
  -6   9   6       53.92       32.26    225.98 o
  -5   9   6        7.92      261.25    588.42 o
  -4   9   6      109.38      106.65     25.98 o
  -3   9   6      113.59      146.43     34.20 o
  -2   9   6       26.04       52.04     46.97 o
  -1   9   6      195.05      261.52     32.70 o
   0   9   6      684.01      746.20     55.31 o
   1   9   6       79.41       64.86     23.31 o
   2   9   6       80.16       55.78     51.64 o
   3   9   6       19.30       13.64    222.47 o
   4   9   6       21.70      -19.52    135.91 o
   5   9   6       41.98       50.85     31.48 o
   6   9   6      105.08      111.39     41.17 o
  -9  10   6        1.81      -27.52    119.92 o
  -8  10   6      505.63      384.40    100.88 o
  -7  10   6     1847.81     1693.02    277.76 o
  -6  10   6     6179.32     6239.19    438.96 o
  -5  10   6       21.61       48.01     73.87 o
  -4  10   6     1792.03     1794.91    234.69 o
  -3  10   6      549.62      562.16     54.58 o
  -2  10   6     4142.38     4313.09    355.09 o
  -1  10   6      948.80      912.44     96.33 o
   0  10   6      736.60      725.67    109.14 o
   1  10   6     1134.59      979.17     92.18 o
   2  10   6      157.95      169.22     32.74 o
   3  10   6      178.09      145.20     36.30 o
   4  10   6      568.38      649.56     75.07 o
   5  10   6      997.46     1185.92    107.15 o
  -8  11   6      436.11      455.42    253.60 o
  -7  11   6       11.41       21.09     55.53 o
  -6  11   6       57.20      197.33     66.64 o
  -5  11   6      830.86      892.91    198.05 o
  -4  11   6       93.40      175.40     84.28 o
  -3  11   6        0.11      109.00    121.89 o
  -2  11   6      914.21     1032.85     98.76 o
  -1  11   6     1014.00     1011.61     89.21 o
   0  11   6       10.96        1.50     55.22 o
   1  11   6       56.24        1.11     63.35 o
   2  11   6      146.40      132.83     92.81 o
   3  11   6      312.41      307.86    174.00 o
   4  11   6       42.25       -2.42     27.85 o
   5  11   6       21.35       27.85     35.11 o
  -8  12   6      524.66      528.94     95.21 o
  -7  12   6      190.20       32.62    112.14 o
  -6  12   6      877.34      879.19    111.84 o
  -5  12   6      476.12      505.16    125.77 o
  -4  12   6     1355.24     1262.83    406.24 o
  -3  12   6      239.97      241.28    115.09 o
  -2  12   6      250.20      253.19     77.85 o
  -1  12   6      393.25      300.62    166.60 o
   0  12   6     1697.42     1574.38    206.21 o
   1  12   6      742.38      560.01    341.75 o
   2  12   6      591.86      630.35    257.80 o
   3  12   6      308.47      429.26     60.81 o
   4  12   6      493.35      593.26     78.09 o
  -7  13   6       24.29       31.95     78.37 o
  -6  13   6      242.97      122.25     74.98 o
  -5  13   6       45.42      140.79     72.86 o
  -4  13   6      119.45      255.71     85.91 o
  -3  13   6       91.13      161.61     82.61 o
  -2  13   6        0.96      -48.65    150.48 o
  -1  13   6      386.89      189.41    162.08 o
   0  13   6        0.57     -136.36     94.57 o
   1  13   6       28.62      -17.92    139.06 o
   2  13   6       85.17       34.99    146.71 o
   3  13   6       10.23       11.50     30.27 o
  -6  14   6      112.27       -4.68     95.28 o
  -5  14   6     1294.59     1372.49    521.26 o
  -4  14   6      760.98      684.04    173.66 o
  -3  14   6      266.58      160.32    214.77 o
  -2  14   6      755.37      738.10    258.58 o
  -1  14   6      844.93      779.08    306.34 o
   0  14   6     1038.22      506.08    547.56 o
   1  14   6      234.68       44.69    677.41 o
   2  14   6      414.60      564.86     73.99 o
  -5  15   6      234.62      457.57    189.04 o
  -4  15   6      182.53      231.04    192.25 o
  -3  15   6       10.70       38.11    217.18 o
  -2  15   6      275.52      163.81    256.49 o
  -1  15   6       69.82       60.77    189.01 o
   0  15   6      119.45      -72.70    589.94 o
  -1 -15   7      506.22      169.50    248.81 o
   0 -15   7        0.60      113.20    226.41 o
   1 -15   7        6.49      -87.60    187.40 o
   2 -15   7      474.20      366.86    114.42 o
   3 -15   7     1448.21     1317.62    158.95 o
   4 -15   7      372.62      194.54     91.24 o
  -3 -14   7        3.96       -7.26     33.30 o
  -2 -14   7       97.69       81.79     82.33 o
  -1 -14   7       70.91       21.47     32.29 o
   0 -14   7      105.34     -231.51    156.52 o
   1 -14   7      357.99      386.22    106.46 o
   2 -14   7       55.80       83.28     90.20 o
   3 -14   7        0.43      -60.71     59.58 o
   4 -14   7      221.89      250.56     82.94 o
   5 -14   7      204.19      194.54     89.90 o
  -4 -13   7      252.74      274.23     56.91 o
  -3 -13   7      457.66      587.21     76.28 o
  -2 -13   7      238.28      239.23     69.62 o
  -1 -13   7      364.92      353.77     55.06 o
   0 -13   7      569.06      626.71    178.08 o
   1 -13   7     1589.22     1376.08    150.04 o
   2 -13   7      616.68      682.34    105.85 o
   3 -13   7      943.99      907.36    116.35 o
   4 -13   7     1466.54     1367.20    142.95 o
   5 -13   7     1155.18     1168.10    130.22 o
   6 -13   7      825.91      834.15    110.25 o
  -5 -12   7        2.84      -14.53     36.32 o
  -4 -12   7        0.18      -43.59     21.79 o
  -3 -12   7        5.00        0.61     24.82 o
  -2 -12   7      222.46      225.44    150.13 o
  -1 -12   7        7.88      -15.78     76.33 o
   0 -12   7      658.69      571.59     58.69 o
   1 -12   7      236.37      219.71     38.40 o
   2 -12   7       14.30        6.66     54.27 o
   3 -12   7       29.98       46.28     54.78 o
   4 -12   7       11.12      -12.73     50.81 o
   5 -12   7       58.77       29.55     52.36 o
   6 -12   7      405.53      347.13     71.16 o
   7 -12   7      141.91      104.98     58.20 o
  -6 -11   7      884.34     1004.92    105.94 o
  -5 -11   7      663.24      656.83     80.51 o
  -4 -11   7       34.93       64.17     31.48 o
  -3 -11   7      246.80      164.07     38.52 o
  -2 -11   7     1066.27      938.12    116.84 o
  -1 -11   7     3805.16     3721.52    176.72 o
   0 -11   7      921.10      989.95    110.91 o
   1 -11   7      570.22      543.20     52.44 o
   2 -11   7      179.45      134.89     56.96 o
   3 -11   7     2212.93     2053.08    159.50 o
   4 -11   7     1883.03     1968.08    150.93 o
   5 -11   7     2911.24     2827.35    371.40 o
   6 -11   7      277.58      209.69     57.66 o
   7 -11   7      130.91      135.37     54.66 o
  -6 -10   7      275.38      314.79     55.69 o
  -5 -10   7      202.04      153.76     38.74 o
  -4 -10   7        9.01       -2.42     19.37 o
  -3 -10   7       10.05      177.37    176.77 o
  -2 -10   7      257.34      208.04     36.50 o
  -1 -10   7      419.20      402.38     48.13 o
   0 -10   7      621.56      573.43     89.07 o
   1 -10   7     2312.45     2243.93    114.29 o
   2 -10   7      264.84      215.15     31.23 o
   3 -10   7      287.00      341.75     38.48 o
   4 -10   7       50.14       32.31     33.01 o
   5 -10   7      799.02      861.19     91.12 o
   6 -10   7      104.11       39.19     47.82 o
   7 -10   7        1.32      -34.35     34.72 o
   8 -10   7       91.17       83.61     46.41 o
  -7  -9   7     1339.81     1681.72    135.00 o
  -6  -9   7      799.68     1010.97     93.23 o
  -5  -9   7      171.06      193.11     39.95 o
  -4  -9   7      312.00      316.59     46.34 o
  -3  -9   7     1047.67      994.27     57.18 o
  -2  -9   7     1547.43     1581.81    152.67 o
  -1  -9   7     2830.24     2892.75    138.87 o
   0  -9   7      380.00      433.46     42.43 o
   1  -9   7      894.23      928.10     84.49 o
   2  -9   7     1959.23     2023.25    130.30 o
   3  -9   7     2758.57     3000.00    112.27 o
   4  -9   7     4497.02     4626.59    200.15 o
   5  -9   7     2976.56     3023.21    141.21 o
   6  -9   7     2342.64     2343.80    117.67 o
   7  -9   7      490.56      461.37     76.28 o
   8  -9   7      399.51      418.37     65.47 o
  -7  -8   7        9.47       43.59     30.87 o
  -6  -8   7      500.20      464.93     58.72 o
  -5  -8   7       25.91      116.84     30.87 o
  -4  -8   7     1640.02     1756.31    125.31 o
  -3  -8   7      605.84      709.20     41.14 o
  -2  -8   7      148.02      112.56     44.65 o
  -1  -8   7       70.26      113.61    100.21 o
   0  -8   7      244.37      254.39     31.49 o
   1  -8   7        8.88       -8.30     29.21 o
   2  -8   7      113.54       77.04     14.63 o
   3  -8   7       30.41       18.69     10.33 o
   4  -8   7     1679.91     1670.08    107.30 o
   5  -8   7      522.39      517.02     63.78 o
   6  -8   7      161.84      163.17     48.13 o
   7  -8   7       14.07       -8.80     30.27 o
   8  -8   7       56.18       88.36     62.35 o
  -8  -7   7      301.58      342.04     53.88 o
  -7  -7   7      514.15      498.22     61.75 o
  -6  -7   7      894.90      996.07     65.45 o
  -5  -7   7     1317.05     1395.12     79.73 o
  -4  -7   7     3653.25     3621.95    213.89 o
  -3  -7   7     1265.01     1408.17     57.06 o
  -2  -7   7     1310.31     1331.86     69.47 o
  -1  -7   7     3321.25     2986.36    133.21 o
   0  -7   7     7000.51     6521.83    257.48 o
   1  -7   7    10676.65    10861.52    409.75 o
   2  -7   7      925.51      971.80     74.88 o
   3  -7   7     1034.73     1114.42     54.26 o
   4  -7   7      845.06      968.80     50.82 o
   5  -7   7     3431.23     3379.10    188.53 o
   6  -7   7      141.57      229.11     48.13 o
   7  -7   7     1417.42     1472.08    106.32 o
   8  -7   7       10.94       38.97     31.07 o
   9  -7   7      745.72      790.88     79.64 o
  -8  -6   7       60.36      127.73     35.11 o
  -7  -6   7      375.99      399.55     52.67 o
  -6  -6   7       74.86      113.43     24.51 o
  -5  -6   7      589.18      575.54     52.36 o
  -4  -6   7      235.85      265.18     27.85 o
  -3  -6   7      317.85      348.03     25.86 o
  -2  -6   7      177.96      196.76     21.73 o
  -1  -6   7       28.23       31.47     17.04 o
   0  -6   7       25.45       -8.58     28.37 o
   1  -6   7       83.14       88.92     15.45 o
   2  -6   7      239.27      282.94     31.17 o
   3  -6   7      101.42      106.17     14.13 o
   4  -6   7      179.92      208.29     19.47 o
   5  -6   7      522.76      464.79     28.73 o
   6  -6   7       48.97       22.71     26.85 o
   7  -6   7        8.09        8.00     25.34 o
   8  -6   7      211.04      192.41     40.49 o
   9  -6   7        0.45       24.72     39.65 o
  -9  -5   7      304.77      346.88     50.25 o
  -8  -5   7      323.01      365.64     49.04 o
  -7  -5   7      393.40      407.42     49.04 o
  -6  -5   7     6807.77     7055.26    320.46 o
  -5  -5   7     3762.45     3687.72    143.79 o
  -4  -5   7     3733.73     3891.14    117.35 o
  -3  -5   7      254.32      248.08     19.13 o
  -2  -5   7     1904.06     2016.72     73.42 o
  -1  -5   7     8758.94     9323.80    275.63 o
   0  -5   7     4197.61     4157.81    122.20 o
   1  -5   7       91.31       35.00     16.69 o
   2  -5   7     1252.03     1496.67     60.64 o
   3  -5   7      532.59      561.53     29.77 o
   4  -5   7      166.04      200.01     18.34 o
   5  -5   7     1828.70     1739.39     65.85 o
   6  -5   7      473.41      396.62     47.12 o
   7  -5   7     1952.74     1938.47    117.47 o
   8  -5   7      979.16      857.87     70.95 o
   9  -5   7      576.40      552.61     61.12 o
  -9  -4   7      141.81      260.92     41.77 o
  -8  -4   7       96.18       51.46     23.61 o
  -7  -4   7      112.06       90.81     26.03 o
  -6  -4   7     1778.74     1804.98    118.96 o
  -5  -4   7     1069.65     1197.21     69.53 o
  -4  -4   7      424.23      474.99     24.70 o
  -3  -4   7      581.31      637.09     28.97 o
  -2  -4   7     1721.22     1848.17     71.44 o
  -1  -4   7        7.27       -4.11      6.29 o
   0  -4   7      209.56      176.79     16.47 o
   1  -4   7     3179.42     3942.17    114.72 o
   2  -4   7     1938.91     2373.10     82.81 o
   3  -4   7      506.78      612.51     40.04 o
   4  -4   7      165.95      150.24     15.52 o
   5  -4   7     1164.82     1216.07     73.48 o
   6  -4   7     1328.87     1287.69     83.30 o
   7  -4   7       33.96       47.75     25.12 o
   8  -4   7        0.13      -18.00     21.01 o
   9  -4   7      423.62      505.81     55.75 o
  -9  -3   7      816.39     1005.52     79.91 o
  -8  -3   7     1845.49     2013.47    135.60 o
  -7  -3   7     2034.63     1958.98    130.76 o
  -6  -3   7      509.34      503.30     45.61 o
  -5  -3   7      267.03      280.74     21.32 o
  -4  -3   7      342.65      335.92     23.53 o
  -3  -3   7      821.68      680.79     29.46 o
  -2  -3   7     9009.04    11463.00    380.55 o
  -1  -3   7      592.39      529.75     21.25 o
   0  -3   7     4683.91     5466.49    165.05 o
   1  -3   7     4230.94     5215.40    139.27 o
   2  -3   7    11479.49    14028.32    431.77 o
   3  -3   7     6384.79     6900.86    259.91 o
   4  -3   7     5423.86     5561.24    178.00 o
   5  -3   7      406.57      378.99     22.18 o
   6  -3   7     2032.63     1915.75    110.05 o
   7  -3   7      199.19      176.40     31.68 o
   8  -3   7      379.56      366.12     55.09 o
   9  -3   7      351.95      346.61     46.57 o
  -8  -2   7      127.21       97.46     23.61 o
  -7  -2   7       29.38       15.74     35.72 o
  -6  -2   7       25.14       36.56     11.62 o
  -5  -2   7        1.28        8.50     14.42 o
  -4  -2   7      483.07      472.55     26.01 o
  -3  -2   7       33.89       28.20      8.49 o
  -2  -2   7       65.86       95.58      9.27 o
  -1  -2   7     1719.75     1828.84     53.62 o
   0  -2   7     2649.90     3305.51     90.16 o
   1  -2   7     7486.83     9713.79    251.67 o
   2  -2   7      327.33      277.14     20.22 o
   3  -2   7        4.05        0.85     10.31 o
   4  -2   7       36.74       12.50      8.30 o
   5  -2   7      859.32      774.71     33.43 o
   6  -2   7      524.71      461.47     45.04 o
   7  -2   7      104.02       94.43     27.85 o
   8  -2   7      534.64      505.05     51.29 o
   9  -2   7       84.09       46.13     28.41 o
  -9  -1   7     1643.76     1671.43    111.39 o
  -8  -1   7      822.42      902.61     65.99 o
  -7  -1   7      526.31      493.17     31.07 o
  -6  -1   7      749.03      689.04     33.70 o
  -5  -1   7     2208.85     1887.35     69.24 o
  -4  -1   7     8151.63     8026.71    258.54 o
  -3  -1   7     9331.43     9592.76    274.21 o
  -2  -1   7     1414.89     1448.86     42.96 o
  -1  -1   7      265.08      333.02     16.56 o
   0  -1   7    16469.94    19276.00    483.02 o
   1  -1   7     5240.05     6556.10    202.02 o
   2  -1   7    12728.03    13921.03    432.14 o
   3  -1   7     2399.29     2406.42     98.81 o
   4  -1   7     1600.82     1460.28     54.37 o
   5  -1   7      526.28      459.76     34.06 o
   6  -1   7     1065.39     1001.32     66.83 o
   7  -1   7     1755.80     1671.55     99.11 o
   8  -1   7     1844.63     1826.56    109.41 o
   9  -1   7      224.62      248.91     43.44 o
  -7   0   7      115.38      147.71     47.82 o
  -6   0   7        1.25      -15.74     25.43 o
  -5   0   7       31.88       39.83      9.85 o
  -4   0   7     1122.78      974.29     47.10 o
  -3   0   7     1681.16     1899.07     54.54 o
  -2   0   7     2373.27     2733.86     95.39 o
  -1   0   7     1606.76     1763.17     50.22 o
   0   0   7     3406.43     3867.53    144.21 o
   1   0   7     3154.78     4125.06    117.20 o
   2   0   7     4229.42     4700.90    152.37 o
   3   0   7      591.96      718.92     73.99 o
   4   0   7      575.73      648.59     67.37 o
   5   0   7      110.45      125.60     16.13 o
   6   0   7     1807.39     1713.28     97.86 o
   7   0   7      236.69      257.10     47.82 o
   8   0   7       11.11        6.01     21.95 o
   9   0   7      287.25      152.08     42.07 o
  -7   1   7       37.36       62.96     39.35 o
  -6   1   7      768.72      849.34     98.07 o
  -5   1   7     4376.79     4693.07    312.08 o
  -4   1   7      199.76      174.27     14.29 o
  -3   1   7     1225.80     1091.83     37.05 o
  -2   1   7     5543.07     6261.40    151.51 o
  -1   1   7     7586.11     8528.15    215.98 o
   0   1   7     7138.38     7421.92    268.88 o
   1   1   7     5492.50     5592.16    157.54 o
   2   1   7     6047.46     6081.27    193.83 o
   3   1   7     4946.61     4738.04    192.05 o
   4   1   7     1457.43     1205.86     53.84 o
   5   1   7      570.01      537.46     45.82 o
   6   1   7     2347.55     2316.15    159.21 o
   7   1   7     1012.90     1161.55     77.64 o
   8   1   7      211.60      145.62     37.84 o
   9   1   7      193.85      252.93     42.44 o
  -7   2   7      138.04      829.36    376.54 o
  -6   2   7     1483.82     1562.66    133.86 o
  -5   2   7      271.29      300.06    201.89 o
  -4   2   7        0.55       -1.90     21.97 o
  -3   2   7     1324.02     1541.52     88.63 o
  -2   2   7      797.70      997.34     33.76 o
  -1   2   7        5.50      -10.59     11.87 o
   0   2   7      775.71      693.34     35.79 o
   1   2   7     2321.16     2399.83    105.80 o
   2   2   7     2608.85     2522.75    170.55 o
   3   2   7      398.25      375.75     61.25 o
   4   2   7       23.14       10.32     26.12 o
   5   2   7      592.04      564.06     41.16 o
   6   2   7       25.77       28.45     23.61 o
   7   2   7       79.50      141.05     35.11 o
   8   2   7      316.05      306.32     52.67 o
  -8   3   7     1000.51     1487.40    514.57 o
  -7   3   7      778.04      976.47    416.50 o
  -6   3   7      313.19      348.44    144.99 o
  -5   3   7       55.25       64.34     34.97 o
  -4   3   7      889.28      994.70     57.21 o
  -3   3   7     3619.57     4663.66    245.97 o
  -2   3   7    15310.90    17672.60    508.43 o
  -1   3   7     2652.48     2358.64     93.06 o
   0   3   7     6691.82     6566.99    182.85 o
   1   3   7     6091.75     5478.79    200.37 o
   2   3   7     6376.20     5994.58    269.65 o
   3   3   7     3473.06     3139.24    141.21 o
   4   3   7     2872.24     2624.20    150.18 o
   5   3   7      608.11      742.79     69.62 o
   6   3   7     1106.90      947.41     82.94 o
   7   3   7        4.25       -1.82     24.21 o
   8   3   7      986.07     1119.33    102.31 o
  -9   4   7      432.54      448.58    445.55 o
  -8   4   7        3.00      602.35    413.47 o
  -7   4   7      253.84      571.47    383.81 o
  -6   4   7      286.00      286.09     26.25 o
  -5   4   7       57.12       64.30     24.11 o
  -4   4   7        0.94       -4.02     11.29 o
  -3   4   7      255.56      333.48     28.84 o
  -2   4   7      930.61      906.93     61.08 o
  -1   4   7        2.65       12.25     43.30 o
   0   4   7       86.21       50.83     19.90 o
   1   4   7      111.44       69.59     29.66 o
   2   4   7      326.66      293.66     47.47 o
   3   4   7        0.74        5.97     76.35 o
   4   4   7        2.49       20.35     14.59 o
   5   4   7      162.26      119.26     32.69 o
   6   4   7        4.27      -11.50     27.24 o
   7   4   7        9.41      -20.58     24.82 o
   8   4   7        4.20       76.88     35.72 o
  -9   5   7     1068.23     1277.94    556.94 o
  -8   5   7     2331.91     3026.86    730.08 o
  -7   5   7     2024.55     2124.92    181.91 o
  -6   5   7      759.55      806.84     51.18 o
  -5   5   7       95.23       84.75     53.48 o
  -4   5   7     3244.76     4420.87    303.27 o
  -3   5   7     4910.71     5431.33    194.61 o
  -2   5   7    10041.11     9524.63    295.39 o
  -1   5   7     3597.84     3326.81    114.26 o
   0   5   7     2618.04     2304.64     88.02 o
   1   5   7     3758.95     3284.46    167.60 o
   2   5   7      295.15      208.57     24.15 o
   3   5   7     1597.89     1554.00     69.28 o
   4   5   7     2480.49     2610.16    296.84 o
   5   5   7      896.36      905.03     79.91 o
   6   5   7       30.63       32.69     28.45 o
   7   5   7      600.10      777.90     84.15 o
   8   5   7      716.63      890.50     96.25 o
  -9   6   7      158.98      182.28     51.46 o
  -8   6   7      123.88      133.31     43.31 o
  -7   6   7       38.23       10.92     21.58 o
  -6   6   7     3225.11     3698.44    213.96 o
  -5   6   7      136.88      140.85     16.77 o
  -4   6   7      374.66      325.64     39.53 o
  -3   6   7     2039.98     2084.99    115.76 o
  -2   6   7        0.04        8.03     15.63 o
  -1   6   7      104.26      139.19     75.49 o
   0   6   7      168.20      149.62     23.90 o
   1   6   7      314.79      258.28     39.78 o
   2   6   7      354.08      405.50     37.69 o
   3   6   7      118.43       85.23     19.99 o
   4   6   7        1.22      -11.49     74.20 o
   5   6   7      614.44      570.26     65.99 o
   6   6   7       12.01       -7.26     29.06 o
   7   6   7       95.22      126.52     40.56 o
  -9   7   7     1023.23     1001.57    179.80 o
  -8   7   7      216.98      223.46    107.32 o
  -7   7   7     2965.57     3251.89    183.13 o
  -6   7   7      814.53      889.58     91.92 o
  -5   7   7     8513.11     9628.68    319.54 o
  -4   7   7     2388.14     2390.45    176.74 o
  -3   7   7     3337.95     3527.80    169.70 o
  -2   7   7       12.76       26.08     41.53 o
  -1   7   7     1277.87     1194.48     54.63 o
   0   7   7      555.11      496.90     42.56 o
   1   7   7      182.07      150.05     51.55 o
   2   7   7      745.30      705.14     78.99 o
   3   7   7      893.56      934.35     59.30 o
   4   7   7      295.36      310.52     44.94 o
   5   7   7     1030.58     1179.27    101.10 o
   6   7   7     1320.06     1466.21    120.47 o
   7   7   7      606.77      634.43     81.12 o
  -9   8   7       52.20      -11.02    141.35 o
  -8   8   7        0.72       39.41     91.48 o
  -7   8   7      116.40      132.86     55.43 o
  -6   8   7      329.81      350.16     61.76 o
  -5   8   7      735.31      753.12     63.17 o
  -4   8   7      111.54      116.29     48.74 o
  -3   8   7       27.76       17.96     29.22 o
  -2   8   7      445.24      464.45     32.70 o
  -1   8   7       78.98       55.48     25.45 o
   0   8   7       42.07       23.55     43.06 o
   1   8   7      807.67      750.36     79.60 o
   2   8   7        2.42      -47.64     45.82 o
   3   8   7       26.23       10.40     19.62 o
   4   8   7       24.67       58.80     34.51 o
   5   8   7        0.24       16.35     27.85 o
   6   8   7       11.23      -14.53     27.24 o
  -9   9   7      159.53      136.35    157.13 o
  -8   9   7      202.13      246.70     58.08 o
  -7   9   7     1349.88     1486.69    119.60 o
  -6   9   7     1235.72     1136.15    108.05 o
  -5   9   7     3361.64     3250.55    313.16 o
  -4   9   7      369.84      425.28     72.88 o
  -3   9   7      426.95      478.55     32.04 o
  -2   9   7      765.96      773.69     55.46 o
  -1   9   7     6032.54     5805.08    383.68 o
   0   9   7     2503.60     2401.71    241.60 o
   1   9   7      864.62      897.85     89.41 o
   2   9   7      303.44      393.29     65.10 o
   3   9   7       32.47       10.57     36.46 o
   4   9   7     1863.39     1954.42    445.25 o
   5   9   7     1360.65     1662.35    133.79 o
   6   9   7      253.37      351.12     61.75 o
  -9  10   7        0.14      -50.29    151.52 o
  -8  10   7       35.81       21.68     79.65 o
  -7  10   7        1.76       66.91     75.70 o
  -6  10   7      608.68      463.89     85.20 o
  -5  10   7      150.06      140.63     35.48 o
  -4  10   7      223.16      232.20     59.33 o
  -3  10   7      133.46      159.80     38.01 o
  -2  10   7      242.43      267.22    115.23 o
  -1  10   7       57.34       69.54     24.73 o
   0  10   7      451.13      327.83     62.82 o
   1  10   7       16.45        9.56     28.31 o
   2  10   7       33.01       28.40     21.85 o
   3  10   7      373.41      326.82     49.54 o
   4  10   7        0.53      185.85    536.36 o
   5  10   7       10.14      -21.19     28.45 o
  -8  11   7      570.52      611.11     91.07 o
  -7  11   7      630.72      653.08     94.14 o
  -6  11   7     4340.75     2756.42    363.79 o
  -5  11   7      172.92      148.48     83.10 o
  -4  11   7      714.52      619.09    135.55 o
  -3  11   7     1034.54     1196.07    218.14 o
  -2  11   7      826.82      979.94     77.54 o
  -1  11   7     3276.35     3370.23    379.22 o
   0  11   7      102.48      140.19     40.01 o
   1  11   7      578.58      557.13    129.63 o
   2  11   7      264.76      240.38    159.80 o
   3  11   7      489.23      572.38    124.64 o
   4  11   7      768.79      928.04     98.68 o
   5  11   7      483.30      654.41     82.94 o
  -8  12   7       42.17       55.16     65.03 o
  -7  12   7        1.25       26.24     66.90 o
  -6  12   7      379.15      437.70     85.30 o
  -5  12   7      745.45      595.54     99.85 o
  -4  12   7       25.48      101.81     59.15 o
  -3  12   7      138.78      191.97     41.90 o
  -2  12   7      439.56      477.18     81.65 o
  -1  12   7      245.02       73.20    136.54 o
   0  12   7       32.91        1.15     78.12 o
   1  12   7        0.09       -4.53     27.19 o
   2  12   7      634.53      666.28    187.12 o
   3  12   7      141.18      153.76     41.77 o
   4  12   7       10.14      -55.69     27.85 o
  -7  13   7      200.40      149.03    128.54 o
  -6  13   7      654.35      463.81    163.93 o
  -5  13   7      235.49      121.01     76.07 o
  -4  13   7      845.85      595.38    109.82 o
  -3  13   7      110.36      205.26     84.10 o
  -2  13   7      583.75      421.45    221.48 o
  -1  13   7      359.59      312.93    220.16 o
   0  13   7     1449.07     1514.64    400.81 o
   1  13   7     2043.40     2185.30    151.34 o
   2  13   7      525.76      594.32    249.03 o
   3  13   7      320.37      318.43     59.93 o
  -6  14   7        1.26        3.53     67.58 o
  -5  14   7        0.16       53.43    105.63 o
  -4  14   7        5.08       26.46     75.92 o
  -3  14   7      814.88      613.16    224.32 o
  -2  14   7       31.06      102.41    163.50 o
  -1  14   7       16.39       16.83    243.97 o
   0  14   7       44.10     -392.11    292.39 o
   1  14   7      145.55      -29.31    351.42 o
   2  14   7       67.30      189.48    213.70 o
  -5  15   7     1359.69     1451.26    594.34 o
  -4  15   7      853.04      835.74    271.32 o
  -3  15   7      240.47      185.78    274.69 o
  -2  15   7      138.98      135.45     86.37 o
  -1  15   7      592.66      814.37    245.60 o
   0  15   7     1668.07     1049.33   1109.95 o
  -1 -15   8        4.10      206.43    239.73 o
   0 -15   8        8.29      125.31    225.20 o
   1 -15   8      103.02     -100.31    204.82 o
   2 -15   8       46.02     -100.64     71.67 o
   3 -15   8        0.43       -9.40     74.52 o
   4 -15   8        1.80       33.89    136.21 o
  -3 -14   8      467.19      596.29     82.94 o
  -2 -14   8      593.09      705.86     87.78 o
  -1 -14   8       53.55      268.18    245.78 o
   0 -14   8      669.73      203.28    341.43 o
   1 -14   8       22.23      -42.21     62.59 o
   2 -14   8     1828.36     1632.42    169.15 o
   3 -14   8     1230.90     1496.80    157.88 o
   4 -14   8     1579.04     1788.02    316.91 o
   5 -14   8      816.05      757.50    114.06 o
  -4 -13   8      129.18       98.68     42.38 o
  -3 -13   8       64.82       84.15     36.93 o
  -2 -13   8      334.48      160.34    137.42 o
  -1 -13   8        5.01       -4.56     25.16 o
   0 -13   8       38.70       -6.50     59.54 o
   1 -13   8      380.33      335.81    104.43 o
   2 -13   8       93.45       31.14    138.02 o
   3 -13   8      165.70      130.21     66.67 o
   4 -13   8      247.33      280.58     74.40 o
   5 -13   8       14.47       34.32     60.09 o
   6 -13   8      109.99       46.86     63.28 o
  -5 -12   8      597.00      538.78     76.28 o
  -4 -12   8      344.17      443.13     69.01 o
  -3 -12   8      576.33      630.80     78.09 o
  -2 -12   8      648.50      641.57     89.60 o
  -1 -12   8     1882.16     1992.24    140.48 o
   0 -12   8     1440.86     1488.47     94.10 o
   1 -12   8     1141.30     1250.47    135.50 o
   2 -12   8      769.57      670.26    104.73 o
   3 -12   8      402.63      366.40     78.69 o
   4 -12   8     2292.51     2422.59    181.13 o
   5 -12   8     2221.64     2119.29    228.53 o
   6 -12   8      638.32      671.75     95.25 o
   7 -12   8      394.85      176.31    142.57 o
  -5 -11   8       48.07       87.78     38.14 o
  -4 -11   8      106.36       62.35     31.48 o
  -3 -11   8      402.82      453.41     61.01 o
  -2 -11   8      120.21       71.92     35.41 o
  -1 -11   8      895.58      829.88     84.49 o
   0 -11   8      954.04      877.59     66.54 o
   1 -11   8      371.48      358.70     52.01 o
   2 -11   8      169.00      172.51     32.28 o
   3 -11   8      104.37      -55.63     51.15 o
   4 -11   8      160.81      156.42     56.85 o
   5 -11   8       18.32      -25.57     39.95 o
   6 -11   8        0.03       -9.85     38.80 o
   7 -11   8       39.41       53.15     49.34 o
  -6 -10   8     1027.66     1121.15    105.33 o
  -5 -10   8      363.68      483.69     63.56 o
  -4 -10   8       42.00       74.46     29.66 o
  -3 -10   8     1283.46     1396.90    105.51 o
  -2 -10   8      794.32      850.63    178.81 o
  -1 -10   8     6084.84     5761.85    425.76 o
   0 -10   8     2713.27     2502.39    142.78 o
   1 -10   8     1531.78     1563.85     89.76 o
   2 -10   8     1590.69     1683.93     91.25 o
   3 -10   8      854.25      982.73     63.88 o
   4 -10   8     2736.58     2928.67    195.23 o
   5 -10   8      618.37      586.74     77.96 o
   6 -10   8      690.31      641.32     80.21 o
   7 -10   8       59.54       95.41     42.31 o
   8 -10   8      201.83      243.66     59.28 o
  -7  -9   8       55.75      119.86     40.56 o
  -6  -9   8        8.04       80.51     32.69 o
  -5  -9   8      162.62      171.32     38.74 o
  -4  -9   8       86.82      139.84     33.30 o
  -3  -9   8     1717.58     1503.65    108.65 o
  -2  -9   8      372.75      349.97     41.96 o
  -1  -9   8       84.11      124.28     54.75 o
   0  -9   8     1423.91     1280.99     96.75 o
   1  -9   8        1.24       16.95     16.55 o
   2  -9   8      687.75      725.04     77.72 o
   3  -9   8      126.90      133.49     18.64 o
   4  -9   8      134.12      120.17     35.03 o
   5  -9   8     1916.94     2020.09    104.68 o
   6  -9   8      380.30      403.94     44.06 o
   7  -9   8        3.71        5.10     34.82 o
   8  -9   8      661.81      663.16     79.75 o
  -7  -8   8     1340.24     1399.02    116.23 o
  -6  -8   8      618.08      681.65     73.86 o
  -5  -8   8      566.30      543.02     63.56 o
  -4  -8   8     1395.53     1541.33    126.15 o
  -3  -8   8       31.52       23.28     26.13 o
  -2  -8   8     2255.85     1996.19    210.10 o
  -1  -8   8     3486.43     3414.26    152.28 o
   0  -8   8     3927.72     3857.95    166.35 o
   1  -8   8     2837.36     3033.44    135.11 o
   2  -8   8     1571.07     1704.22     69.12 o
   3  -8   8     1372.16     1520.19     72.55 o
   4  -8   8     2522.76     2648.07    162.23 o
   5  -8   8     1043.78      983.32     90.18 o
   6  -8   8     2389.87     2220.57    142.55 o
   7  -8   8      695.79      720.75     77.48 o
   8  -8   8      206.78      206.14     49.30 o
  -8  -7   8      204.91      233.67     47.22 o
  -7  -7   8       15.75       43.59     26.64 o
  -6  -7   8      326.10      461.33     43.62 o
  -5  -7   8      316.10      370.10     37.64 o
  -4  -7   8       59.51       64.17    134.39 o
  -3  -7   8     3720.94     3778.12    121.89 o
  -2  -7   8        0.00        1.89     22.98 o
  -1  -7   8      266.81      277.33     31.88 o
   0  -7   8      306.28      307.49     35.82 o
   1  -7   8      121.77      138.72     24.52 o
   2  -7   8      510.69      593.73     42.03 o
   3  -7   8       13.63        9.99     10.81 o
   4  -7   8     2164.31     2283.79     84.96 o
   5  -7   8     2854.28     2652.53    158.46 o
   6  -7   8      266.29      331.27     51.55 o
   7  -7   8       15.96       29.78     29.07 o
   8  -7   8      244.14      212.06     46.65 o
  -8  -6   8      242.47      251.23     45.40 o
  -7  -6   8      873.48      946.20     82.94 o
  -6  -6   8     1998.31     2109.00    111.84 o
  -5  -6   8     2796.56     2959.70    145.41 o
  -4  -6   8     2359.35     2524.57     82.42 o
  -3  -6   8     1694.30     1734.75     67.61 o
  -2  -6   8     2582.28     2671.48    101.62 o
  -1  -6   8     2530.11     2525.18     95.13 o
   0  -6   8     2869.12     2915.38    125.57 o
   1  -6   8     6293.18     6812.86    356.15 o
   2  -6   8      307.95      309.39     25.95 o
   3  -6   8      256.17      268.74     29.70 o
   4  -6   8      214.75      257.88     22.74 o
   5  -6   8     5343.85     5460.72    278.33 o
   6  -6   8     3131.33     3146.11    223.38 o
   7  -6   8      816.56      771.56     72.58 o
   8  -6   8      310.17      287.28     48.19 o
   9  -6   8      176.52      167.26     43.04 o
  -8  -5   8       12.53       35.72     23.00 o
  -7  -5   8       24.91       74.46     24.82 o
  -5  -5   8       73.84       39.04     29.73 o
  -4  -5   8      256.37      254.29     20.53 o
  -3  -5   8        0.61        1.59      9.24 o
  -2  -5   8      180.30      205.26     20.27 o
  -1  -5   8      294.87      338.71     33.93 o
   0  -5   8        2.62      -13.92      9.14 o
   1  -5   8       14.66       15.14      8.46 o
   2  -5   8      415.89      446.39     26.74 o
   3  -5   8      295.67      275.36     21.43 o
   4  -5   8      675.78      667.15     34.47 o
   5  -5   8     1174.54     1132.74     49.02 o
   6  -5   8     1433.52     1366.84     92.38 o
   7  -5   8      123.14      130.33     31.93 o
   8  -5   8      155.89      158.22     41.17 o
   9  -5   8        2.65       -5.65     34.51 o
  -9  -4   8      154.59      204.62     38.14 o
  -8  -4   8      575.75      572.68     60.54 o
  -7  -4   8     2167.11     2234.43    149.53 o
  -6  -4   8     2719.52     2709.66    134.75 o
  -5  -4   8    11744.50    11681.11    378.40 o
  -4  -4   8     2454.06     2350.45     84.26 o
  -3  -4   8     1344.91     1404.47     48.96 o
  -2  -4   8       94.37      139.97     19.42 o
  -1  -4   8        9.54      -14.63      9.63 o
   0  -4   8     2010.56     2019.83     62.11 o
   1  -4   8     1646.54     1760.75     85.72 o
   2  -4   8       23.79       48.83     11.14 o
   3  -4   8      158.87      123.62     15.34 o
   4  -4   8     2196.38     2241.94     80.82 o
   5  -4   8     6677.95     6607.15    212.02 o
   6  -4   8     4051.64     3794.36    198.55 o
   7  -4   8     1644.01     1579.27    137.42 o
   8  -4   8      737.37      669.40     63.47 o
   9  -4   8      778.62      800.58     73.99 o
  -9  -3   8        6.52       47.82     24.82 o
  -7  -3   8      274.29      267.57     36.93 o
  -6  -3   8      589.37      518.22     33.99 o
  -5  -3   8     1340.83     1125.42     69.26 o
  -4  -3   8     1316.44     1332.41     56.36 o
  -3  -3   8        0.82      -13.45      9.79 o
  -2  -3   8     2173.33     2605.33     85.74 o
  -1  -3   8     1931.45     2082.48     89.18 o
   0  -3   8      551.75      489.35     24.79 o
   1  -3   8       17.02      -13.92      6.96 o
   2  -3   8     1719.68     1860.23     67.51 o
   3  -3   8      540.33      562.81     29.84 o
   4  -3   8     1669.60     1636.61     61.51 o
   5  -3   8      124.99      132.96     14.60 o
   6  -3   8     1071.12     1034.65     71.43 o
   7  -3   8      336.53      255.40     39.10 o
   8  -3   8        1.67      -23.82     23.19 o
   9  -3   8      423.39      467.16     55.71 o
  -9  -2   8      970.74      981.91     75.07 o
  -8  -2   8      631.53      653.80     55.09 o
  -7  -2   8      768.91      753.69     59.33 o
  -6  -2   8      749.24      669.17     35.15 o
  -5  -2   8     1461.09     1459.28     92.36 o
  -4  -2   8     3184.89     2796.88    129.37 o
  -3  -2   8      169.24       85.24     14.99 o
  -2  -2   8      419.28      368.61     44.35 o
  -1  -2   8     5646.75     6127.29    162.00 o
   0  -2   8     2907.89     3369.50     92.18 o
   1  -2   8     5666.70     6552.77    173.46 o
   2  -2   8     4981.73     5372.19    173.31 o
   3  -2   8     9584.95     9980.27    390.93 o
   4  -2   8     2491.81     2472.79     85.97 o
   5  -2   8      495.44      454.18     25.56 o
   6  -2   8      177.73      142.79     29.21 o
   7  -2   8     2216.45     2038.22    117.16 o
   8  -2   8      931.11      950.05     73.09 o
   9  -2   8      539.00      494.12     56.55 o
  -9  -1   8       15.25       23.00     18.16 o
  -8  -1   8      189.32      182.22     25.43 o
  -7  -1   8      659.44      553.50     48.04 o
  -6  -1   8      735.82      715.76     35.39 o
  -5  -1   8      712.17      737.23     61.83 o
  -4  -1   8     1084.41     1058.31     38.63 o
  -3  -1   8      970.82      996.06     36.92 o
  -2  -1   8     1755.55     2119.19     69.48 o
  -1  -1   8       10.87       16.81     12.30 o
   0  -1   8     2608.23     3168.10     85.50 o
   1  -1   8     3952.94     5165.04    138.28 o
   2  -1   8      657.86      662.36     32.80 o
   3  -1   8     1948.03     1775.11     78.86 o
   4  -1   8      804.21      731.30     35.48 o
   5  -1   8        0.03      -22.85     11.42 o
   6  -1   8      288.16      274.25     80.51 o
   7  -1   8       58.39       18.48     23.73 o
   8  -1   8       40.44       50.87     26.94 o
   9  -1   8        0.42      -11.67     26.13 o
  -8   0   8     1792.34     1759.82    111.99 o
  -7   0   8      306.74      305.74     28.26 o
  -6   0   8     1599.07     1547.36     57.93 o
  -5   0   8     3002.45     2878.44     98.77 o
  -4   0   8     2599.21     2599.10     89.99 o
  -3   0   8    18770.19    20146.14    570.25 o
  -2   0   8     1102.45     1113.44     41.08 o
  -1   0   8     4113.48     4377.19    114.45 o
   0   0   8        8.45      -20.06     15.47 o
   1   0   8    13355.86    15166.33    451.40 o
   2   0   8     9555.03    10196.80    319.65 o
   3   0   8     3786.96     3636.39    115.26 o
   4   0   8       21.69      -38.85     19.44 o
   5   0   8      409.13      358.34     24.22 o
   6   0   8     2680.49     2707.49    145.24 o
   7   0   8     2771.32     2893.96    156.15 o
   8   0   8      830.62      864.81     71.94 o
   9   0   8       48.22        9.79     41.17 o
  -7   1   8      788.41      675.60     90.81 o
  -6   1   8      481.22      537.57     76.28 o
  -5   1   8       40.39       77.17     83.01 o
  -4   1   8       50.04       45.81     10.59 o
  -3   1   8     4460.52     4912.47    154.15 o
  -2   1   8      484.08      605.64     22.12 o
  -1   1   8     2476.81     2866.95    105.76 o
   0   1   8     5495.63     5947.77    156.15 o
   1   1   8     3234.94     3655.54    107.42 o
   2   1   8        7.86      -23.84     34.95 o
   3   1   8      342.87      318.71     32.06 o
   4   1   8      168.77      190.16     27.55 o
   5   1   8       37.86       52.41     22.53 o
   6   1   8      247.48      327.51     47.82 o
   7   1   8        0.80      -33.27     18.81 o
   8   1   8      310.19      365.09     59.93 o
  -7   2   8      689.79      179.19    350.51 o
  -6   2   8      769.28      834.10     95.77 o
  -5   2   8     1197.17     1209.65     52.58 o
  -4   2   8     7253.08     8069.07    252.15 o
  -3   2   8     1294.24     1197.47     62.67 o
  -2   2   8     2296.71     2472.23    108.63 o
  -1   2   8     1316.47     1196.51     66.29 o
   0   2   8    14318.85    13980.59    374.85 o
   1   2   8    10764.17    10402.18    347.99 o
   2   2   8     6976.52     6888.28    273.48 o
   3   2   8     2395.49     2282.27    116.56 o
   4   2   8      286.01      252.23     24.16 o
   5   2   8     1166.38     1027.32     86.57 o
   6   2   8      971.37      929.85     84.15 o
   7   2   8      194.81      233.07     44.80 o
   8   2   8      273.25      261.57     42.33 o
  -8   3   8      113.16      702.84    443.13 o
  -7   3   8        2.31      330.53    358.38 o
  -6   3   8     4643.10     4927.53    898.98 o
  -5   3   8      655.47      735.78     37.01 o
  -4   3   8      297.77      321.05     22.96 o
  -3   3   8        2.59        2.44     13.77 o
  -2   3   8     2375.49     2800.94    123.76 o
  -1   3   8     2539.72     2452.11    101.61 o
   0   3   8      185.80      233.21     26.52 o
   1   3   8     2008.36     1826.20     68.92 o
   2   3   8     5766.10     5646.11    233.96 o
   3   3   8     2054.58     2146.26     85.75 o
   4   3   8      291.06      306.05     26.71 o
   5   3   8     2493.37     2795.00    186.45 o
   6   3   8      223.16      273.02     46.61 o
   7   3   8      142.41      108.97     35.72 o
   8   3   8       76.13       84.15     37.53 o
  -9   4   8      514.47      -72.04    432.24 o
  -8   4   8     1354.33     1558.83    562.39 o
  -7   4   8       49.36       54.27     14.52 o
  -6   4   8     1189.38     1296.64     55.92 o
  -5   4   8       80.79       75.77     34.38 o
  -4   4   8     3206.95     4095.48    220.17 o
  -3   4   8     4268.21     4756.44    174.94 o
  -2   4   8    15090.45    15749.18    569.90 o
  -1   4   8     3623.68     3148.50    108.19 o
   0   4   8     3658.35     3634.15    158.17 o
   1   4   8      745.36      671.33     72.82 o
   2   4   8     5317.24     4759.46    214.85 o
   3   4   8     6830.98     6799.16    367.98 o
   4   4   8     2108.46     2202.24    119.11 o
   5   4   8      140.87      188.27     37.53 o
   6   4   8       58.44       56.30     30.87 o
   7   4   8      461.27      547.26     69.01 o
   8   4   8      689.82      797.88     90.20 o
  -9   5   8      176.08      443.74    472.80 o
  -8   5   8       14.96      550.89    446.76 o
  -7   5   8      207.79      187.20     74.23 o
  -6   5   8     1085.67     1107.11     90.92 o
  -5   5   8       31.28       29.25     17.96 o
  -4   5   8        1.10       11.43     27.49 o
  -3   5   8       54.83       61.90     38.17 o
  -2   5   8        0.16       16.44     41.10 o
  -1   5   8       61.67       20.74     13.46 o
   0   5   8      360.00      295.28     31.10 o
   1   5   8      572.02      531.42     69.47 o
   2   5   8      506.89      547.30     48.91 o
   3   5   8      326.21      354.02     57.26 o
   4   5   8        0.24       15.01     84.50 o
   5   5   8       18.87       34.51     26.64 o
   6   5   8        7.14      -14.53     25.43 o
   7   5   8       16.05       13.32     31.48 o
  -9   6   8     1739.15     1655.69    648.96 o
  -8   6   8     2508.88     2541.59    232.16 o
  -7   6   8     1527.55     1934.85    138.10 o
  -6   6   8     1132.99     1349.09    122.50 o
  -5   6   8       19.68       26.67     22.92 o
  -4   6   8     1957.82     2200.50    114.23 o
  -3   6   8    10935.48    11618.13    342.25 o
  -2   6   8     3212.80     2858.96    103.29 o
  -1   6   8       96.66      116.77     16.80 o
   0   6   8      153.63      126.82     23.16 o
   1   6   8     1227.75     1077.21    108.35 o
   2   6   8    10882.52     9851.83    432.00 o
   3   6   8     1990.01     1818.14     94.72 o
   4   6   8     1223.99     1318.04     93.84 o
   5   6   8      500.67      485.51     61.75 o
   6   6   8      442.90      498.22     66.59 o
   7   6   8      773.11      784.56     87.78 o
  -9   7   8       47.62      -63.98     45.18 o
  -8   7   8       55.27      130.35     62.54 o
  -7   7   8       22.95       45.51     44.89 o
  -6   7   8      107.61       97.04     66.39 o
  -5   7   8     1960.69     1953.81     83.62 o
  -4   7   8     2337.86     2465.26    239.87 o
  -3   7   8      122.01      143.06     64.51 o
  -2   7   8      198.97      203.44     69.91 o
  -1   7   8      884.38      867.40     56.82 o
   0   7   8       87.16       84.40     70.44 o
   1   7   8       76.93       56.21     60.67 o
   2   7   8      555.04      499.51     65.86 o
   3   7   8       36.79      -15.07     33.38 o
   4   7   8      484.42      509.14     57.51 o
   5   7   8       20.21       13.92     28.45 o
   6   7   8      201.63      371.09     61.14 o
   7   7   8       56.60       86.57     41.77 o
  -9   8   8     1620.48     1875.82    163.75 o
  -8   8   8     1749.39     2221.62    147.46 o
  -7   8   8     1866.34     2258.71    169.67 o
  -6   8   8      174.53       99.51     49.52 o
  -5   8   8      912.73     1011.80    141.38 o
  -4   8   8      297.19      328.27     41.02 o
  -3   8   8     1141.63     1178.26     61.10 o
  -2   8   8      819.95      773.74     42.38 o
  -1   8   8     1776.19     1604.31     85.94 o
   0   8   8     2260.78     2092.89    116.16 o
   1   8   8     2635.34     2282.10    268.29 o
   2   8   8       97.25       57.68     50.77 o
   3   8   8     1469.93     1369.52    124.03 o
   4   8   8     1097.96     1087.34    149.99 o
   5   8   8      728.35      765.19     84.15 o
   6   8   8      668.37      853.58     93.23 o
  -9   9   8       11.85      100.26    143.49 o
  -8   9   8      206.23      276.75     62.62 o
  -7   9   8        2.27       78.32     68.12 o
  -6   9   8       66.58      133.24    119.99 o
  -5   9   8     1222.14     1397.92     90.29 o
  -4   9   8      206.26      240.26     51.62 o
  -3   9   8       78.56       84.87     20.19 o
  -2   9   8      195.56      162.16     72.37 o
  -1   9   8      226.84      234.06     33.36 o
   0   9   8      533.74      525.12     97.85 o
   1   9   8        9.17       -0.03     18.22 o
   2   9   8      269.23      178.65     58.56 o
   3   9   8       14.63      -21.61    150.13 o
   4   9   8        0.78       21.38     27.20 o
   5   9   8      119.67      110.18     39.35 o
   6   9   8       54.27       16.95     33.30 o
  -9  10   8      139.48      131.72     83.13 o
  -8  10   8      724.91      697.36    166.38 o
  -7  10   8      753.60      710.42    122.50 o
  -6  10   8     2101.59     2121.24    200.34 o
  -5  10   8      391.18      431.54     56.80 o
  -4  10   8      697.59      668.18     67.41 o
  -3  10   8       98.38      141.91     36.26 o
  -2  10   8     1653.05     1563.48     89.65 o
  -1  10   8     3302.51     3486.10    263.81 o
   0  10   8     1104.32     1129.03    169.95 o
   1  10   8      140.19      164.65     78.73 o
   2  10   8      437.91      416.97     91.62 o
   3  10   8      476.32      492.03    191.88 o
   4  10   8      765.54      184.03    578.74 o
   5  10   8      282.06      409.84     65.99 o
  -8  11   8       91.62       34.12    140.31 o
  -7  11   8       53.98      164.60     67.16 o
  -6  11   8      168.92      444.39    266.69 o
  -5  11   8        7.10       65.84     70.30 o
  -4  11   8        2.00       -3.75     30.55 o
  -3  11   8       89.39       63.05     50.94 o
  -2  11   8      115.69      113.39     77.50 o
  -1  11   8       22.42       -7.27     20.62 o
   0  11   8        0.00       11.32     38.80 o
   1  11   8       16.82      -39.43     19.72 o
   2  11   8       33.69        3.15     61.24 o
   3  11   8        3.63       29.67     42.95 o
   4  11   8       56.61       87.17     38.74 o
  -8  12   8     1074.24      929.75    287.83 o
  -7  12   8      924.16     1076.82    130.32 o
  -6  12   8      489.95      373.29    131.08 o
  -5  12   8      435.48      405.06     91.17 o
  -4  12   8      168.34      222.17     61.78 o
  -3  12   8      562.28      612.84    137.94 o
  -2  12   8     3030.93     3451.69    440.08 o
  -1  12   8      136.14      174.16    181.03 o
   0  12   8      702.61      700.72    174.06 o
   1  12   8      519.82      530.91    201.19 o
   2  12   8      671.85      900.87    272.52 o
   3  12   8      394.91      527.96    142.87 o
   4  12   8      605.36      806.96     95.04 o
  -7  13   8      336.72      374.00    131.10 o
  -6  13   8       32.38       79.34     67.55 o
  -5  13   8      109.46       19.06     63.91 o
  -4  13   8       88.06      140.74     80.68 o
  -3  13   8      122.80      255.65    164.62 o
  -2  13   8      139.39      152.50    118.16 o
  -1  13   8        1.91      -41.29    185.67 o
   0  13   8        3.05      -64.27    164.64 o
   1  13   8       75.10       10.70    110.54 o
   2  13   8      191.16      209.87     61.17 o
   3  13   8       11.79       39.95     38.14 o
  -6  14   8      681.42      370.71    228.53 o
  -5  14   8     1442.05      445.53    490.65 o
  -4  14   8     1534.36     1174.17    423.44 o
  -3  14   8      318.29      399.28    104.53 o
  -2  14   8      308.49      261.40    159.35 o
  -1  14   8      602.55      578.21    292.49 o
   0  14   8      735.92      563.80    543.02 o
   1  14   8      257.60      423.61    332.95 o
  -4  15   8       11.53      -31.68    175.46 o
  -3  15   8      124.59      207.15    225.99 o
  -2  15   8       14.01       44.01    205.51 o
  -1  15   8        0.08     -177.84    549.38 o
   0  15   8       75.48     -153.29    432.24 o
  -1 -15   9       79.06       78.09    237.91 o
   0 -15   9      121.14      257.89    240.94 o
   1 -15   9        2.39       39.95    211.88 o
   2 -15   9      878.32      896.12    137.28 o
   3 -15   9     1122.26     1123.71    145.69 o
  -2 -14   9        0.47        1.82     30.27 o
  -1 -14   9       25.76      224.59    239.73 o
   0 -14   9       50.94       80.51    221.57 o
   1 -14   9      215.26      118.13     86.27 o
   2 -14   9      243.42      268.06     84.77 o
   3 -14   9        3.30      -15.75     63.02 o
   4 -14   9       46.69      -10.00     81.73 o
   5 -14   9      125.45       71.84    109.27 o
  -4 -13   9      607.14      723.42     89.60 o
  -3 -13   9      548.14      622.93     80.51 o
  -2 -13   9      637.86      710.17    151.34 o
  -1 -13   9      482.09      401.88    117.74 o
   0 -13   9      120.49      148.37     56.60 o
   1 -13   9      942.23      813.06    158.61 o
   2 -13   9     1794.27     1760.99    173.74 o
   3 -13   9     1165.06     1161.39    299.05 o
   4 -13   9      259.29      278.18     75.88 o
   5 -13   9      430.24      463.83    108.66 o
   6 -13   9      499.55      383.59     84.01 o
  -5 -12   9      374.29      461.29     73.25 o
  -4 -12   9        2.07      -11.50     28.45 o
  -3 -12   9      243.11      304.50     53.88 o
  -2 -12   9      233.53      175.41     39.77 o
  -1 -12   9      138.88      121.24    161.33 o
   0 -12   9     1261.78     1141.65     80.43 o
   1 -12   9      625.87      618.82     60.15 o
   2 -12   9       66.35       37.44     54.56 o
   3 -12   9       59.81       -2.33     50.60 o
   4 -12   9      362.15      382.85    110.48 o
   5 -12   9      298.85      151.35     59.45 o
   6 -12   9      378.54      332.23     73.02 o
  -5 -11   9      624.36      705.26     84.75 o
  -4 -11   9      590.02      573.89     72.64 o
  -3 -11   9     2171.09     2169.34    247.29 o
  -2 -11   9     2278.04     2481.41    446.16 o
  -1 -11   9     1090.73     1177.49     99.73 o
   0 -11   9     1181.39     1257.84     82.66 o
   1 -11   9     1309.92     1393.91    106.38 o
   2 -11   9      307.41      334.05     41.88 o
   3 -11   9     1083.38     1235.47    122.59 o
   4 -11   9     1053.40     1221.76    124.40 o
   5 -11   9     2624.89     2635.32    183.32 o
   6 -11   9      173.62      130.78     54.85 o
   7 -11   9       74.47       23.87     47.96 o
  -6 -10   9        0.57       45.40     35.72 o
  -5 -10   9       16.44       23.61     24.82 o
  -4 -10   9      122.62      104.73     33.30 o
  -3 -10   9      613.92      611.24    161.03 o
  -2 -10   9        6.26       32.81     65.08 o
  -1 -10   9      510.09      521.14     58.77 o
   0 -10   9     1080.10      887.76     64.50 o
   1 -10   9      237.09      275.20     36.30 o
   2 -10   9       11.57      -36.29     34.82 o
   3 -10   9       20.79       32.33     43.82 o
   4 -10   9        6.83       -9.94     61.45 o
   5 -10   9        7.80       97.70     44.45 o
   6 -10   9      180.79      193.02     93.83 o
   7 -10   9      109.81       78.64     45.93 o
  -7  -9   9     1015.58     1169.58    107.15 o
  -6  -9   9      727.82      752.48     84.75 o
  -5  -9   9      461.68      489.14     62.35 o
  -4  -9   9     1096.69     1165.95     98.07 o
  -3  -9   9     1581.05     1532.11    117.74 o
  -2  -9   9     4690.82     4236.54    189.66 o
  -1  -9   9     4464.79     4461.99    194.66 o
   0  -9   9     1589.25     1571.25     87.00 o
   1  -9   9      307.49      349.88     48.65 o
   2  -9   9      443.96      454.05     43.10 o
   3  -9   9     3167.45     3545.84    129.93 o
   4  -9   9     4618.14     4734.33    203.36 o
   5  -9   9       87.19      119.01     26.97 o
   6  -9   9       99.42       83.57     41.97 o
   7  -9   9      293.09      289.49     55.82 o
   8  -9   9      513.11      566.02     75.84 o
  -6  -8   9        4.96       30.87     26.03 o
  -5  -8   9       14.28       12.11     21.19 o
  -4  -8   9       34.13       64.11     50.81 o
  -3  -8   9     1969.56     1803.86     97.75 o
  -2  -8   9      337.20      300.47     37.10 o
  -1  -8   9      459.08      416.40     44.78 o
   0  -8   9      464.89      367.49     53.93 o
   1  -8   9     1072.99     1137.81     97.10 o
   2  -8   9        0.01      -20.36     35.33 o
   3  -8   9      129.18       97.43     26.26 o
   4  -8   9       71.61       53.47     36.32 o
   5  -8   9      228.65      240.33     69.62 o
   6  -8   9        2.84       27.41     33.99 o
   7  -8   9      648.08      657.27     74.96 o
   8  -8   9      444.15      375.34     59.98 o
  -8  -7   9      290.35      385.02     57.51 o
  -7  -7   9      468.07      443.13     57.51 o
  -6  -7   9      521.80      507.91     60.54 o
  -5  -7   9     1859.53     1932.47    103.00 o
  -4  -7   9     2880.91     2707.01    125.10 o
  -3  -7   9     2011.11     2120.21     96.03 o
  -2  -7   9     1882.29     1765.59     77.68 o
  -1  -7   9     1513.69     1487.24     80.30 o
   0  -7   9     1298.36     1155.08     66.30 o
   1  -7   9     2719.18     2890.54    126.83 o
   2  -7   9     4797.40     5163.07    206.71 o
   3  -7   9     2047.13     2254.00     85.25 o
   4  -7   9      652.48      778.09    103.52 o
   5  -7   9        1.74        1.71     29.98 o
   6  -7   9     1666.79     1585.68    112.66 o
   7  -7   9     1149.67     1155.17     92.48 o
   8  -7   9      189.51      212.14     46.61 o
  -8  -6   9       38.52       11.50     26.03 o
  -7  -6   9       16.75       58.72     27.85 o
  -6  -6   9       85.15      185.24     47.82 o
  -5  -6   9      281.02      259.70     50.25 o
  -4  -6   9     1109.56     1139.35     47.33 o
  -3  -6   9       19.28      -10.11     14.63 o
  -2  -6   9      838.38      896.18     58.09 o
  -1  -6   9      479.95      344.93     29.72 o
   0  -6   9      322.09      349.08     33.40 o
   1  -6   9        6.29       -7.85     11.38 o
   2  -6   9     1096.22     1140.76     74.99 o
   3  -6   9      105.60      127.71     17.31 o
   4  -6   9       82.06       63.46     14.39 o
   5  -6   9     1544.45     1547.42    105.27 o
   6  -6   9      131.90      150.14     38.24 o
   7  -6   9       36.79       36.60     36.32 o
   8  -6   9       31.84       46.63     31.66 o
  -8  -5   9      514.81      526.67     59.93 o
  -7  -5   9      955.68     1014.60     83.54 o
  -6  -5   9     4487.63     4489.85    326.90 o
  -5  -5   9     2461.46     2417.29    122.04 o
  -4  -5   9     1312.43     1371.78     51.26 o
  -3  -5   9        7.78       20.45     11.36 o
  -2  -5   9     3404.72     4121.28    132.97 o
  -1  -5   9      596.60      584.71     29.37 o
   0  -5   9     7286.09     7697.61    247.67 o
   1  -5   9     1411.02     1468.23     59.18 o
   2  -5   9      603.77      634.05     34.52 o
   3  -5   9       44.07       31.59     11.40 o
   4  -5   9     3667.63     4033.01    136.65 o
   5  -5   9    10547.34    10916.94    522.76 o
   6  -5   9     6583.09     6382.77    320.12 o
   7  -5   9      656.84      598.65     60.47 o
   8  -5   9      154.08      120.27     57.51 o
   9  -5   9      333.61      268.53     72.34 o
  -9  -4   9       52.32        8.48     23.00 o
  -8  -4   9        0.37       15.13     19.37 o
  -6  -4   9      900.07     1007.29     64.37 o
  -5  -4   9       20.18       58.48     22.78 o
  -4  -4   9      201.07      179.01     20.82 o
  -3  -4   9      593.23      679.30     34.97 o
  -2  -4   9       51.50       58.75     10.64 o
  -1  -4   9        0.12      -11.92     26.49 o
   0  -4   9      690.94      801.24     39.06 o
   1  -4   9      385.26      535.69     30.06 o
   2  -4   9      163.53      193.50     17.84 o
   3  -4   9      353.41      334.98     24.30 o
   4  -4   9      145.89      170.15     22.20 o
   5  -4   9      384.18      419.64     37.41 o
   6  -4   9       10.48        2.91     44.19 o
   7  -4   9       74.03       43.87     27.85 o
   8  -4   9        2.28      -18.42     27.85 o
   9  -4   9      101.79       82.56     35.01 o
  -9  -3   9      753.56      889.29     74.46 o
  -8  -3   9      507.17      594.48     55.69 o
  -7  -3   9     2910.60     2816.19    181.01 o
  -6  -3   9     1017.17      932.35     49.48 o
  -5  -3   9      318.48      337.52     26.54 o
  -4  -3   9       16.22       13.84     11.19 o
  -3  -3   9        4.35      -20.01     10.01 o
  -2  -3   9     3231.53     3492.67    100.34 o
  -1  -3   9     9012.11     9643.54    280.29 o
   0  -3   9     3547.64     3810.76    106.30 o
   1  -3   9     5048.80     5924.04    191.00 o
   2  -3   9     2038.98     2095.38     75.19 o
   3  -3   9     6219.83     6887.16    235.57 o
   4  -3   9     8939.84     8931.54    283.14 o
   5  -3   9     1783.50     1788.99     67.29 o
   6  -3   9      719.26      721.06     63.27 o
   7  -3   9      115.63       54.03     27.68 o
   8  -3   9      350.36      353.74     47.89 o
   9  -3   9      763.08      845.92     75.93 o
  -9  -2   9       16.97       35.11     19.37 o
  -8  -2   9      170.73      174.95     28.45 o
  -7  -2   9      267.75      222.17     30.27 o
  -6  -2   9      149.30      158.20     24.64 o
  -5  -2   9     1901.61     1783.18     68.64 o
  -4  -2   9        1.82        6.71     10.06 o
  -3  -2   9       64.51       41.39     10.14 o
  -2  -2   9     2914.17     3775.49    117.34 o
  -1  -2   9     1765.57     1958.09     64.12 o
   0  -2   9      815.01      874.40     31.86 o
   1  -2   9        1.12        5.92      7.71 o
   2  -2   9      620.53      567.67     30.41 o
   3  -2   9      654.94      641.03     42.99 o
   4  -2   9      349.68      318.65     23.20 o
   5  -2   9     1101.75     1011.71     43.82 o
   6  -2   9     1108.15     1036.48     72.90 o
   7  -2   9       24.57       18.91     25.64 o
   8  -2   9      134.09       79.04     30.98 o
   9  -2   9        0.73       14.18     29.00 o
  -9  -1   9      297.47      288.76     34.51 o
  -8  -1   9     1472.46     1422.63     96.86 o
  -7  -1   9      410.15      444.83     32.00 o
  -6  -1   9      331.63      335.66     22.89 o
  -5  -1   9     2156.50     2173.37     79.48 o
  -4  -1   9     1023.16      838.10     36.60 o
  -3  -1   9    12193.62    12996.94    337.58 o
  -2  -1   9      163.72       86.52     10.78 o
  -1  -1   9     2223.68     2063.93     67.72 o
   0  -1   9     9214.52    10907.43    279.98 o
   1  -1   9     3329.14     3688.58    108.29 o
   2  -1   9     6030.11     6411.52    205.33 o
   3  -1   9      985.14      861.79     51.82 o
   4  -1   9      180.01      159.36     17.13 o
   5  -1   9      474.82      389.36     24.85 o
   6  -1   9     1232.79     1229.48     81.23 o
   7  -1   9     2287.90     2388.33    135.30 o
   8  -1   9     1638.73     1671.96    107.52 o
   9  -1   9      285.78      236.82     46.92 o
  -8   0   9       86.09       88.38     17.56 o
  -7   0   9       44.98       44.80     12.76 o
  -6   0   9     2429.40     2325.12     82.84 o
  -5   0   9      266.46      226.32     17.98 o
  -4   0   9       11.90        0.47     10.69 o
  -3   0   9     1696.43     1752.33     52.06 o
  -2   0   9      138.33      151.91     12.22 o
  -1   0   9     2202.84     2518.12     70.72 o
   0   0   9     2846.74     2986.61     87.83 o
   1   0   9      101.37       81.51     17.33 o
   2   0   9        0.28      -27.61     13.81 o
   3   0   9        0.40       -3.46     10.07 o
   4   0   9       55.30       58.31     12.53 o
   5   0   9      188.27      193.08     18.91 o
   6   0   9       98.76      117.21     27.66 o
   7   0   9        5.87      -12.02     25.43 o
   8   0   9      122.94      139.71     34.48 o
  -6   1   9     2256.32     2283.71    111.39 o
  -5   1   9     7017.36     6771.28    213.43 o
  -4   1   9     9907.52    10021.25    314.37 o
  -3   1   9     1385.32     1224.49     39.31 o
  -2   1   9       19.62        5.90      9.75 o
  -1   1   9     3173.77     3501.66     95.21 o
   0   1   9     1770.91     1766.82     50.01 o
   1   1   9     7634.40     7671.88    306.85 o
   2   1   9     3464.98     3345.17    118.42 o
   3   1   9     3303.89     3093.55    112.14 o
   4   1   9      852.59      804.60     42.65 o
   5   1   9     3956.72     4027.54    258.49 o
   6   1   9     1079.41     1067.22     74.41 o
   7   1   9     1055.48     1053.85     77.50 o
   8   1   9      745.41      878.97     75.76 o
  -7   2   9       93.18     -290.58    357.78 o
  -6   2   9      551.03      462.17     34.25 o
  -5   2   9      573.35      662.99     97.89 o
  -4   2   9       85.15       77.79     13.14 o
  -3   2   9       36.24       29.30      9.11 o
  -2   2   9      696.02      786.65     39.49 o
  -1   2   9     2869.20     3154.91    149.79 o
   0   2   9      139.86       94.71     20.97 o
   1   2   9        5.98       -7.84     28.63 o
   2   2   9      199.09      256.06    107.03 o
   3   2   9      528.58      417.47     36.24 o
   4   2   9       68.84       87.60     34.86 o
   5   2   9      418.82      482.48     59.33 o
   6   2   9        0.16       18.77     26.03 o
   7   2   9      198.77      197.35     44.19 o
   8   2   9       86.51      124.09     35.05 o
  -8   3   9      686.93      399.55    458.87 o
  -7   3   9     1436.34      976.47    472.80 o
  -6   3   9     6787.75     7074.39    447.55 o
  -5   3   9     3110.52     3307.45    125.64 o
  -4   3   9     2977.38     3626.68    214.63 o
  -3   3   9     3243.45     3610.77    167.09 o
  -2   3   9    11778.26    12990.09    479.27 o
  -1   3   9     8165.24     8397.52    268.91 o
   0   3   9     2045.47     1909.95    109.42 o
   1   3   9      159.13      246.91     34.51 o
   2   3   9      619.30      583.37     39.04 o
   3   3   9     2101.52     2108.83     89.86 o
   4   3   9     2152.37     2243.11    119.65 o
   5   3   9      262.29      340.82     49.64 o
   6   3   9     1444.31     1333.64    109.57 o
   7   3   9      476.06      518.80     67.80 o
   8   3   9      681.54      659.86     82.33 o
  -8   4   9      108.08      504.28    458.87 o
  -7   4   9        1.17       11.22     12.94 o
  -6   4   9     2537.55     2924.70    226.09 o
  -5   4   9        6.31       -3.54     35.04 o
  -4   4   9      279.01      329.47     31.52 o
  -3   4   9     1831.33     1953.87     65.81 o
  -2   4   9       47.77       61.73     25.55 o
  -1   4   9      142.90      191.40     50.88 o
   0   4   9        0.74      -23.04     35.11 o
   1   4   9     1050.92     1069.03    141.55 o
   2   4   9       34.41       29.86     16.33 o
   3   4   9      121.81      108.47     45.01 o
   4   4   9      160.96      110.45     99.58 o
   5   4   9      293.93      280.29     46.01 o
   6   4   9       69.88       84.15     33.90 o
   7   4   9       81.01       50.25     35.11 o
   8   4   9        0.88       27.85     35.11 o
  -9   5   9      961.81      360.20    492.77 o
  -8   5   9     1673.09     1487.33    195.54 o
  -7   5   9     3660.25     3978.17    158.07 o
  -6   5   9      461.92      459.12     35.86 o
  -5   5   9       85.26       74.29     27.37 o
  -4   5   9     2456.81     3167.94    146.20 o
  -3   5   9     8930.11     9639.83    276.66 o
  -2   5   9     3462.87     3224.30    129.80 o
  -1   5   9     1289.41     1266.29     54.50 o
   0   5   9      667.52      577.43    100.57 o
   1   5   9      548.87      487.53    105.47 o
   2   5   9     6822.86     6229.11    241.32 o
   3   5   9     1294.10     1316.40     70.23 o
   4   5   9      903.49      967.39     82.47 o
   5   5   9      434.38      435.87     57.51 o
   6   5   9        6.17       21.79     29.06 o
   7   5   9     1012.78     1318.50    116.23 o
  -9   6   9       91.60       42.01     55.09 o
  -8   6   9        0.71      401.97    469.16 o
  -7   6   9       44.39       56.38     68.80 o
  -6   6   9        7.24       -2.32     15.65 o
  -5   6   9       16.06      -26.98     22.38 o
  -4   6   9       91.63       82.20     21.01 o
  -3   6   9       44.60       31.22     12.08 o
  -2   6   9        3.92       46.43     66.85 o
  -1   6   9      108.43      132.75     42.36 o
   0   6   9       14.61      -21.32     33.38 o
   1   6   9      100.18       59.44     39.58 o
   2   6   9      690.32      759.18    209.52 o
   3   6   9       67.41       71.89     40.06 o
   4   6   9      188.28      453.73    141.28 o
   5   6   9        3.55        9.69     26.64 o
   6   6   9       37.73       38.74     33.30 o
   7   6   9        0.01      -10.90     32.08 o
  -9   7   9     1511.68      676.20    574.50 o
  -8   7   9     1730.76     2058.27    356.86 o
  -7   7   9      937.78     1067.07    223.54 o
  -6   7   9      916.43     1041.98    200.94 o
  -5   7   9     1982.74     2357.00    281.23 o
  -4   7   9     2068.49     2210.06    182.16 o
  -3   7   9     1165.33      991.20     57.65 o
  -2   7   9     1426.79     1311.97     76.87 o
  -1   7   9      351.70      242.36     35.89 o
   0   7   9      703.73      600.83     47.43 o
   1   7   9     4551.61     4130.42    241.34 o
   2   7   9      805.53      692.78     88.23 o
   3   7   9     3620.27     3658.15    199.13 o
   4   7   9      830.82      854.34     74.44 o
   5   7   9      613.84      616.87     73.86 o
   6   7   9      766.07      852.36     93.83 o
  -9   8   9        1.05      -71.81     52.99 o
  -8   8   9      303.65      412.90    124.29 o
  -7   8   9        5.63      -35.59     41.76 o
  -6   8   9       55.36      -12.15     48.20 o
  -5   8   9      299.13      406.25     49.48 o
  -4   8   9       38.64       33.72     20.21 o
  -3   8   9       77.22       90.72     55.95 o
  -2   8   9      289.66      276.78     53.68 o
  -1   8   9       79.49       91.29     50.54 o
   0   8   9     1729.73     1528.15    200.79 o
   1   8   9      111.43       49.41     72.89 o
   2   8   9      183.74      120.44     25.80 o
   3   8   9      638.99      546.03     94.88 o
   4   8   9      131.23      180.03     89.69 o
   5   8   9      126.69      130.16     41.77 o
   6   8   9      123.11      159.21     47.22 o
  -9   9   9      432.93      514.60    191.07 o
  -8   9   9      480.54      589.53    142.28 o
  -7   9   9     1473.69     1853.72    272.55 o
  -6   9   9     1220.94     1213.86    308.37 o
  -5   9   9      226.23      312.44     95.15 o
  -4   9   9      215.93      263.36     52.78 o
  -3   9   9      822.15      800.68     75.59 o
  -2   9   9      866.97      824.51     64.66 o
  -1   9   9     5706.86     5212.15    313.60 o
   0   9   9      207.36      233.58     43.25 o
   1   9   9      827.50      834.82     90.44 o
   2   9   9      668.62      612.23     95.68 o
   3   9   9     1442.22     1440.90    225.47 o
   4   9   9     1626.90     1956.95    358.38 o
   5   9   9      500.24      618.69     78.70 o
  -8  10   9       45.91      106.00    156.26 o
  -7  10   9      218.56      251.64     68.14 o
  -6  10   9        3.38      -44.68    161.35 o
  -5  10   9      226.73      230.37     49.46 o
  -4  10   9        0.93       25.54     31.16 o
  -3  10   9      123.80      127.42     38.45 o
  -2  10   9       29.29       -8.76     20.97 o
  -1  10   9      162.39      146.82     30.32 o
   0  10   9      185.38      126.81     62.48 o
   1  10   9      100.83       73.65     34.51 o
   2  10   9       33.40       22.76    116.21 o
   3  10   9       53.61       37.17     29.58 o
   4  10   9        0.81      147.71    576.31 o
   5  10   9        0.69      -54.48     27.24 o
  -8  11   9      745.11      672.23    137.35 o
  -7  11   9     2156.52     2421.60    187.51 o
  -6  11   9      146.21       78.28     60.35 o
  -5  11   9      232.23      167.86    103.26 o
  -4  11   9      283.67      362.86     64.99 o
  -3  11   9      781.73     1009.23    140.18 o
  -2  11   9     2624.79     1431.57    289.36 o
  -1  11   9      176.82      145.09     73.40 o
   0  11   9      900.56      916.50    119.09 o
   1  11   9       80.89       52.91     84.76 o
   2  11   9      418.62      338.78    216.40 o
   3  11   9      668.40      664.92    153.58 o
   4  11   9      951.42     1243.43    113.20 o
  -7  12   9        0.44        2.84     69.00 o
  -6  12   9        3.16       70.72     98.91 o
  -5  12   9       46.08       35.53     62.51 o
  -4  12   9      159.86      155.22    116.47 o
  -3  12   9      359.43      475.71     81.32 o
  -2  12   9       41.25       57.21     38.02 o
  -1  12   9       24.30      -45.34     90.62 o
   0  12   9       70.91       62.93     60.73 o
   1  12   9       26.15       45.69    109.37 o
   2  12   9      279.75      367.09    170.60 o
   3  12   9       32.34       30.33    152.86 o
  -7  13   9      120.79      154.77    173.41 o
  -6  13   9      230.07      287.64    180.48 o
  -5  13   9      538.17      273.00    194.33 o
  -4  13   9      198.01        1.51    181.14 o
  -3  13   9      100.43      233.84     86.46 o
  -2  13   9      559.08      605.95    235.73 o
  -1  13   9      635.74      580.28    139.48 o
   0  13   9     1523.34     1436.78    522.15 o
   1  13   9     1500.55     1137.22    304.72 o
   2  13   9      627.56      673.24    157.54 o
  -6  14   9       14.75      101.46    160.89 o
  -5  14   9       39.60      167.64     86.18 o
  -4  14   9      200.52       92.90     81.17 o
  -3  14   9      176.75      106.94     89.56 o
  -2  14   9        0.00       -9.02    165.50 o
  -1  14   9      205.49      153.09    174.38 o
   0  14   9        1.02      -97.62    187.20 o
   1  14   9       22.84       88.33    270.60 o
  -4  15   9      115.42      174.03    224.38 o
  -3  15   9      526.75      615.28    243.80 o
  -2  15   9       14.79      -27.92    197.50 o
  -1  15   9      976.58      240.28    372.61 o
   0 -15  10       40.65      -59.93    211.27 o
   1 -15  10       10.23      -96.25    196.14 o
   2 -15  10       36.20      -25.51     75.74 o
   3 -15  10       10.29       12.36     75.35 o
  -2 -14  10      651.77      793.04     96.25 o
  -1 -14  10      489.29      375.64     90.81 o
   0 -14  10      380.87      364.43    240.94 o
   1 -14  10     1539.41     1173.82    324.48 o
   2 -14  10     2949.88     2771.45    222.53 o
   3 -14  10     1367.51     1274.71    147.95 o
   4 -14  10      845.70      633.78    112.30 o
  -3 -13  10       21.92       -1.21     32.69 o
  -2 -13  10       48.24       60.74     34.02 o
  -1 -13  10       43.32       -5.14     26.37 o
   0 -13  10      414.48      421.06    111.39 o
   1 -13  10      147.93       56.84     65.25 o
   2 -13  10      188.28      144.59    108.06 o
   3 -13  10      128.53      122.88    139.24 o
   4 -13  10      191.12       95.83     65.93 o
   5 -13  10      127.87       95.23     63.92 o
  -4 -12  10     1236.34     1511.01    129.55 o
  -3 -12  10      316.12      408.02     64.77 o
  -2 -12  10      647.01      658.77     76.87 o
  -1 -12  10      956.15      936.39     98.07 o
   0 -12  10     1843.62     1997.59    116.68 o
   1 -12  10     1042.08     1045.10     74.86 o
   2 -12  10      856.67      873.84    110.33 o
   3 -12  10      461.21      523.44     86.85 o
   4 -12  10      361.98      273.18     86.87 o
   5 -12  10      432.63      457.20     82.87 o
   6 -12  10      462.94      458.95     94.74 o
  -5 -11  10      201.80      210.06     49.64 o
  -4 -11  10        3.78      -14.53     23.61 o
  -3 -11  10       19.12       59.93     30.27 o
  -2 -11  10       32.04      185.85    184.03 o
  -1 -11  10      367.87      360.75     70.33 o
   0 -11  10      707.44      709.67     62.08 o
   1 -11  10      140.47      101.94     37.90 o
   2 -11  10       23.61       -6.91     26.34 o
   3 -11  10      318.60      298.47    141.05 o
   4 -11  10        2.34       52.10     49.73 o
   5 -11  10      307.97      313.86     65.44 o
   6 -11  10       10.84      -33.51     42.95 o
   7 -11  10      105.04       65.41     51.14 o
  -6 -10  10     1375.47     1489.22    125.92 o
  -5 -10  10      447.86      452.82     63.56 o
  -4 -10  10      212.67      205.22     41.77 o
  -3 -10  10     1711.12     1719.63    282.10 o
  -2 -10  10     4058.09     3901.32    270.60 o
  -1 -10  10     4644.29     4317.81    193.43 o
   0 -10  10       14.90      -23.89     47.31 o
   1 -10  10      265.62      278.65     56.69 o
   2 -10  10       82.35        6.94     51.58 o
   3 -10  10     1878.87     1929.79    146.00 o
   4 -10  10     2166.32     2150.01    155.68 o
   5 -10  10     2597.42     2651.96    197.96 o
   6 -10  10       51.91       83.88     44.45 o
   7 -10  10      422.05      322.11     64.59 o
  -7  -9  10        0.90       30.27     31.48 o
  -6  -9  10      203.48      179.19     42.38 o
  -5  -9  10       40.65       50.25     27.24 o
  -4  -9  10        9.87       21.79     21.79 o
  -3  -9  10      144.96      139.83     33.81 o
  -2  -9  10      982.11      986.27     68.97 o
  -1  -9  10       82.07       57.07     56.69 o
   0  -9  10       62.96       63.75     34.15 o
   1  -9  10      118.90       92.21     24.65 o
   2  -9  10       79.94       51.98     21.92 o
   3  -9  10       18.24        1.02     13.35 o
   4  -9  10      178.66      215.40     52.17 o
   5  -9  10      215.86      160.16     59.02 o
   6  -9  10      481.70      474.01     68.61 o
   7  -9  10        1.60      -20.58     35.19 o
   8  -9  10       20.21      -18.08     37.11 o
  -7  -8  10     2422.96     2730.83    192.51 o
  -6  -8  10      583.26      550.28     67.80 o
  -5  -8  10      578.50      667.73     73.25 o
  -4  -8  10     1999.29     1720.25    138.02 o
  -3  -8  10     5832.17     5938.45    315.92 o
  -2  -8  10     5444.36     5432.92    228.08 o
  -1  -8  10     1278.29     1247.76     75.14 o
   0  -8  10      657.56      757.37     82.03 o
   1  -8  10       73.49       46.77     19.55 o
   2  -8  10      478.48      474.19     41.91 o
   3  -8  10     1648.72     1780.12     88.87 o
   4  -8  10     1556.00     1500.30    204.62 o
   5  -8  10      557.35      503.70     87.48 o
   6  -8  10      225.18      190.46     44.60 o
   7  -8  10      792.94      788.85     83.24 o
   8  -8  10      840.29      859.16    124.71 o
  -8  -7  10      180.61      121.07     38.14 o
  -7  -7  10       26.38       36.93     26.03 o
  -6  -7  10       37.88       72.04     25.43 o
  -5  -7  10      209.64      235.59     30.40 o
  -4  -7  10       86.02      308.74    156.19 o
  -3  -7  10        0.05      -20.47     34.31 o
  -2  -7  10      715.13      652.41     42.85 o
  -1  -7  10     2010.61     1891.56     95.38 o
   0  -7  10     1497.60     1463.49     78.28 o
   1  -7  10       76.01       70.77     37.94 o
   2  -7  10      667.50      704.61     47.67 o
   3  -7  10      843.55      864.49     53.33 o
   4  -7  10      183.27      165.43     41.58 o
   5  -7  10       42.43       12.01     30.05 o
   6  -7  10       55.47       58.03     34.65 o
   7  -7  10      310.14      216.98     86.27 o
   8  -7  10       76.97      126.95     42.38 o
  -8  -6  10     1002.71     1040.03     91.41 o
  -7  -6  10      516.49      557.55     63.56 o
  -6  -6  10      569.13      616.18     50.59 o
  -5  -6  10     2741.69     2686.14    134.97 o
  -4  -6  10     1461.81     1491.42     77.78 o
  -3  -6  10     1639.17     1877.62     92.81 o
  -2  -6  10      237.07      240.07     26.20 o
  -1  -6  10     1823.43     1619.07     82.88 o
   0  -6  10    10490.05    10945.13    561.05 o
   1  -6  10      354.53      333.49     31.98 o
   2  -6  10      612.60      754.48     63.68 o
   3  -6  10      490.19      486.21     32.04 o
   4  -6  10      861.59      878.78     62.26 o
   5  -6  10     1339.22     1260.60     94.90 o
   6  -6  10     1724.39     1715.90    114.68 o
   7  -6  10      776.64      781.96     75.96 o
   8  -6  10      701.05      598.17    139.54 o
  -8  -5  10       24.38       78.09     29.06 o
  -7  -5  10       64.02      110.78     28.45 o
  -6  -5  10      259.59      290.58     58.12 o
  -5  -5  10        1.91        1.89     16.35 o
  -4  -5  10       13.67        5.18     10.99 o
  -3  -5  10       89.17      110.13     17.49 o
  -2  -5  10      330.41      308.27     25.52 o
  -1  -5  10       45.98       50.29     11.25 o
   0  -5  10      150.86      143.22     41.18 o
   1  -5  10        0.29        5.68     22.78 o
   2  -5  10      819.84     1013.08     46.69 o
   3  -5  10       59.32       46.43     13.66 o
   4  -5  10      247.72      225.78     28.90 o
   5  -5  10      298.31      227.93     41.41 o
   6  -5  10        6.22      -12.04     25.93 o
   7  -5  10        2.90       -1.76     25.70 o
   8  -5  10        0.07      -15.34     25.45 o
  -9  -4  10       16.72        3.63     21.79 o
  -8  -4  10       66.84       82.33     26.64 o
  -7  -4  10      648.01      602.35     58.12 o
  -6  -4  10     6668.37     6598.92    301.67 o
  -5  -4  10     6678.68     6400.02    235.15 o
  -4  -4  10       16.23       17.81     11.29 o
  -3  -4  10      319.95      350.15     25.68 o
  -2  -4  10      205.69      191.42     16.72 o
  -1  -4  10     5309.61     5371.25    150.47 o
   0  -4  10     2144.78     2224.89     97.29 o
   1  -4  10     4995.25     6148.83    200.15 o
   2  -4  10     2843.22     3429.11    117.81 o
   3  -4  10     1661.26     1844.15     69.96 o
   4  -4  10     3553.36     3730.86    126.83 o
   5  -4  10     4179.91     4098.46    214.33 o
   6  -4  10     7538.86     6928.26    341.03 o
   7  -4  10      556.13      489.55     54.54 o
   8  -4  10      338.50      332.96     73.86 o
  -9  -3  10        0.77       17.56     21.19 o
  -8  -3  10      146.72      141.05     28.45 o
  -7  -3  10        3.57       45.40     20.58 o
  -6  -3  10      264.14      198.67     26.32 o
  -5  -3  10     1443.63     1350.41     54.52 o
  -4  -3  10       55.86       26.23     10.80 o
  -3  -3  10        7.13       16.42     13.23 o
  -2  -3  10     2534.95     3077.61     89.50 o
  -1  -3  10       44.84       21.91     11.15 o
   0  -3  10      194.70      203.73     32.94 o
   1  -3  10     1281.81     1477.36     57.83 o
   2  -3  10        7.51        5.08      8.24 o
   3  -3  10        0.07      -10.71      9.13 o
   4  -3  10      565.32      596.71     32.92 o
   5  -3  10      775.24      733.28     64.48 o
   6  -3  10      426.29      382.67     58.42 o
   7  -3  10        4.06      -37.89     20.35 o
   8  -3  10       13.00       30.95     27.13 o
  -9  -2  10      181.94      158.00     29.66 o
  -8  -2  10      339.18      274.23     36.32 o
  -7  -2  10      979.02      905.03     70.22 o
  -6  -2  10     1743.05     1591.55     70.68 o
  -5  -2  10      372.90      390.70     26.90 o
  -4  -2  10      326.38      350.18     28.38 o
  -3  -2  10     5701.27     6388.95    173.24 o
  -2  -2  10     7608.51     8990.55    263.97 o
  -1  -2  10     6901.07     7192.28    211.99 o
   0  -2  10     8172.94     9222.51    239.85 o
   1  -2  10     9264.33    11141.62    349.89 o
   2  -2  10      125.02       83.44     13.77 o
   3  -2  10     2916.22     3148.86    141.99 o
   4  -2  10     1553.22     1632.52     63.58 o
   5  -2  10     4952.69     4618.65    232.07 o
   6  -2  10     1040.80      921.65     98.37 o
   7  -2  10      114.76       55.16     27.54 o
   8  -2  10        1.17      -17.80     24.63 o
  -9  -1  10       27.56       23.61     16.95 o
  -8  -1  10      332.44      328.11     36.93 o
  -7  -1  10        2.01       27.24     15.74 o
  -6  -1  10      260.18      210.22     25.93 o
  -5  -1  10      191.11      191.06     18.84 o
  -4  -1  10     1522.05     1534.58     56.70 o
  -3  -1  10     1030.38      989.04     35.17 o
  -2  -1  10      860.19     1013.37     39.37 o
  -1  -1  10      249.37      251.30     17.68 o
   0  -1  10     4537.98     5109.48    126.18 o
   1  -1  10     1329.82     1707.29     64.75 o
   2  -1  10      800.39      863.58     39.55 o
   3  -1  10     3511.11     3590.12    129.58 o
   4  -1  10      143.83      135.82     20.36 o
   5  -1  10      257.97      239.59     36.95 o
   6  -1  10       68.71       74.39     27.29 o
   7  -1  10        8.60      -26.54     23.52 o
   8  -1  10      163.47      136.84     35.56 o
  -9   0  10      615.24      627.77     52.06 o
  -8   0  10      265.24      265.15     30.87 o
  -7   0  10      769.08      696.18     41.79 o
  -6   0  10      425.19      420.21     25.67 o
  -5   0  10     4268.01     4133.05    138.90 o
  -4   0  10    13980.38    14659.67    417.60 o
  -3   0  10     1980.93     1875.11     94.98 o
  -2   0  10     1159.12     1071.69     45.81 o
  -1   0  10       34.59        6.80      9.30 o
   0   0  10     7058.10     7596.09    207.78 o
   1   0  10     4100.90     4312.91    142.00 o
   2   0  10      620.73      531.34     30.49 o
   3   0  10     1046.83     1031.01     55.14 o
   4   0  10      553.19      515.98     30.87 o
   5   0  10     1846.64     1804.31    107.07 o
   6   0  10      811.04      819.88     65.25 o
   7   0  10     2296.30     2398.78    138.24 o
   8   0  10      629.74      702.21     68.80 o
  -7   1  10      513.69      490.97     34.51 o
  -6   1  10      631.43      607.24     35.32 o
  -5   1  10      200.33      206.99     50.19 o
  -4   1  10      824.84      725.48     33.02 o
  -3   1  10      854.99      874.86     33.35 o
  -2   1  10     2822.39     2939.87    114.44 o
  -1   1  10      471.61      546.26     43.49 o
   0   1  10      350.72      405.78     32.56 o
   1   1  10      909.61      963.13     49.58 o
   2   1  10      609.55      661.48     39.94 o
   3   1  10        4.33      -13.92     11.86 o
   4   1  10      111.74       99.35     24.73 o
   5   1  10      265.74      327.97     40.65 o
   6   1  10      218.12      230.70     36.93 o
   7   1  10      184.01      134.49     32.82 o
   8   1  10       77.57      106.60     33.73 o
  -7   2  10      229.59      227.77    306.32 o
  -6   2  10     1010.37     1196.68     69.95 o
  -5   2  10     7753.62     8331.22    293.29 o
  -4   2  10     1608.73     1471.66     57.96 o
  -3   2  10      257.17      207.64     27.03 o
  -2   2  10        5.21      -14.29      8.49 o
  -1   2  10     3855.23     3859.59    166.75 o
   0   2  10     6824.08     7165.78    255.85 o
   1   2  10    10998.51    10452.40    388.10 o
   2   2  10     7165.65     6943.78    253.13 o
   3   2  10      963.19      920.71     64.22 o
   4   2  10      421.83      359.51     41.31 o
   5   2  10      889.00      908.66     82.33 o
   6   2  10     2705.72     3005.67    206.43 o
   7   2  10      635.69      643.93     63.03 o
   8   2  10      123.93      104.07     34.94 o
  -8   3  10      233.97     -242.75    446.76 o
  -7   3  10      510.55      476.26    131.66 o
  -6   3  10        2.25      -31.77    276.05 o
  -5   3  10       40.14       37.83     86.59 o
  -4   3  10        6.84        3.54     10.49 o
  -3   3  10        1.39      -11.46     15.18 o
  -2   3  10      140.53      136.48     23.25 o
  -1   3  10      456.62      463.12     48.67 o
   0   3  10        0.33      -22.06     28.91 o
   1   3  10     4686.15     4411.37    277.96 o
   2   3  10     3252.49     3195.61    107.19 o
   3   3  10        6.37      -21.05     31.54 o
   4   3  10      321.04      308.57     48.73 o
   5   3  10      221.05      246.99     45.40 o
   6   3  10      129.60      183.43     41.17 o
   7   3  10       53.40       73.86     36.32 o
   8   3  10        1.25       20.50     45.10 o
  -8   4  10      464.17       90.81    457.66 o
  -7   4  10     1010.71     1123.82     97.66 o
  -6   4  10     2639.77     2862.30    301.19 o
  -5   4  10     5604.78     6671.52    222.22 o
  -4   4  10     5790.48     6986.17    291.65 o
  -3   4  10     4441.87     4566.52    128.82 o
  -2   4  10       41.85       29.99     15.22 o
  -1   4  10     4244.61     4145.84    178.13 o
   0   4  10     1411.46     1239.11    153.44 o
   1   4  10     2255.69     2032.50    185.68 o
   2   4  10     3962.96     3764.29    275.94 o
   3   4  10        8.32        1.67     89.34 o
   4   4  10     1691.17     1601.82    122.29 o
   5   4  10      319.19      321.45     51.46 o
   6   4  10      193.90      195.54     45.40 o
   7   4  10      842.73     1077.56    101.70 o
  -9   5  10       30.98      -78.70    501.85 o
  -8   5  10       14.28        4.94     41.60 o
  -7   5  10       52.33        1.11     22.31 o
  -6   5  10      217.14      196.91     24.55 o
  -5   5  10      248.51      328.02     45.03 o
  -4   5  10     1688.32     2138.72    106.00 o
  -3   5  10      430.75      387.70     26.49 o
  -2   5  10      405.52      390.19    105.97 o
  -1   5  10      951.65      920.30     44.88 o
   0   5  10       55.28       15.25     29.39 o
   1   5  10      144.94      135.66     24.91 o
   2   5  10      906.97      845.70    140.83 o
   3   5  10       26.56       68.01     68.50 o
   4   5  10      111.92      601.74    490.35 o
   5   5  10        2.98       15.74     25.43 o
   6   5  10       11.25        7.87     29.66 o
   7   5  10        1.85        4.24     35.11 o
  -9   6  10     1221.06     1335.45    568.75 o
  -8   6  10     2163.24     2282.13    629.59 o
  -7   6  10      586.04      568.97    240.69 o
  -6   6  10     1847.58     2371.54    107.41 o
  -5   6  10       25.40      -22.22     28.01 o
  -4   6  10     3563.55     4135.01    128.78 o
  -3   6  10     1272.63     1215.49     71.37 o
  -2   6  10     3646.00     3687.22    131.32 o
  -1   6  10      845.74      721.08     69.93 o
   0   6  10      493.45      376.16     56.10 o
   1   6  10     1116.12      976.95     91.40 o
   2   6  10      886.12      875.25     57.68 o
   3   6  10     3681.08     3699.47    159.42 o
   4   6  10     1160.25     1184.70     97.98 o
   5   6  10      415.48      420.13     58.72 o
   6   6  10      361.75      380.78     61.14 o
   7   6  10     1158.26     1509.19    132.58 o
  -9   7  10       90.78       76.25    139.54 o
  -8   7  10        4.80       35.08     44.98 o
  -7   7  10       53.64       11.01     98.05 o
  -6   7  10      854.36      841.40     89.55 o
  -5   7  10        0.13       15.75     60.82 o
  -4   7  10      269.63      273.14     48.46 o
  -3   7  10       20.48       28.22     35.51 o
  -2   7  10       57.88       33.59     26.97 o
  -1   7  10      103.08       60.37     31.72 o
   0   7  10       11.56       49.17     20.09 o
   1   7  10       27.29       14.01     67.69 o
   2   7  10      179.39      177.63    106.70 o
   3   7  10      420.89      525.85    213.29 o
   4   7  10      223.85      197.15     40.44 o
   5   7  10       34.90       41.77     32.69 o
   6   7  10      160.85      209.46     50.85 o
  -9   8  10      965.19     1104.57    549.07 o
  -8   8  10      428.86      429.14    208.73 o
  -7   8  10      510.07      601.54    102.69 o
  -6   8  10      217.75      199.91     62.50 o
  -5   8  10      431.33      438.32     88.70 o
  -4   8  10     3606.94     3550.02    366.58 o
  -3   8  10     1998.39     2001.25    128.21 o
  -2   8  10     2490.10     2519.37    119.69 o
  -1   8  10      616.90      554.73     70.51 o
   0   8  10       81.72       60.79     49.97 o
   1   8  10     2691.05     2517.57    236.01 o
   2   8  10     3589.39     3560.32    246.97 o
   3   8  10     1797.77     1850.76    165.20 o
   4   8  10      422.96      417.92    121.66 o
   5   8  10      357.33      396.52     62.96 o
   6   8  10      546.71      645.93     83.54 o
  -9   9  10       50.44       32.53    232.77 o
  -8   9  10        0.03        8.41    139.39 o
  -7   9  10      337.17      298.94     82.64 o
  -6   9  10      472.21      357.04     75.41 o
  -5   9  10      305.16      180.59     91.57 o
  -4   9  10       10.05       40.00     46.49 o
  -3   9  10     1014.21     1108.28     81.65 o
  -2   9  10      399.85      327.60     67.43 o
  -1   9  10       16.76        1.14     28.59 o
   0   9  10     2044.11     1855.06    147.21 o
   1   9  10       23.29       15.44     40.80 o
   2   9  10        7.17      -18.63     19.31 o
   3   9  10       60.06       94.81     97.40 o
   4   9  10        8.73       15.04     51.15 o
   5   9  10      262.76      316.61     58.12 o
  -8  10  10     1348.08     1460.40    302.55 o
  -7  10  10      776.67      674.00    165.04 o
  -6  10  10     1074.14      901.96    196.19 o
  -5  10  10      867.59      737.23    153.93 o
  -4  10  10      835.05      570.61    142.06 o
  -3  10  10     1648.17     1827.02    173.88 o
  -2  10  10     1277.37     1397.28    248.01 o
  -1  10  10      360.37      374.97     51.19 o
   0  10  10     1594.40     1595.66    208.72 o
   1  10  10       23.62       20.47     21.46 o
   2  10  10      458.80      565.00    126.61 o
   3  10  10      519.81      618.67    148.39 o
   4  10  10      633.81      750.25     87.04 o
   5  10  10      358.04      544.84     77.49 o
  -8  11  10      210.39      115.73    102.19 o
  -7  11  10       40.66      130.36     67.19 o
  -6  11  10        4.92      -47.60     49.13 o
  -5  11  10       83.63       88.56     70.73 o
  -4  11  10       37.81       -9.29     29.98 o
  -3  11  10        2.10       -7.50     56.36 o
  -2  11  10       81.52       50.97     76.65 o
  -1  11  10      881.71      670.74    115.15 o
   0  11  10       30.98       37.89    123.20 o
   1  11  10        2.50       15.05     38.62 o
   2  11  10       44.79       16.74     35.34 o
   3  11  10       32.71       54.87     51.74 o
   4  11  10        1.42       42.38     37.53 o
  -7  12  10     1064.77      942.54    234.29 o
  -6  12  10      191.35      178.98    154.15 o
  -5  12  10      105.70      -41.50    128.91 o
  -4  12  10      146.17       37.12     67.94 o
  -3  12  10      886.47     1049.09    142.59 o
  -2  12  10     2044.41     2287.21    346.33 o
  -1  12  10      348.04      466.19    223.01 o
   0  12  10      179.62      161.97    154.60 o
   1  12  10       92.01       90.69    101.48 o
   2  12  10      356.72      375.75    150.21 o
   3  12  10     1082.21      138.02    713.73 o
  -6  13  10      139.21       88.77    140.35 o
  -5  13  10      182.63      304.54     92.99 o
  -4  13  10      145.68      250.25    206.42 o
  -3  13  10      168.20       96.29    134.99 o
  -2  13  10        6.52      -85.70    123.06 o
  -1  13  10      402.12      584.07    249.10 o
   0  13  10       24.63      -22.44    161.82 o
   1  13  10      118.61       36.05    177.37 o
   2  13  10       59.76     -109.08    172.88 o
  -5  14  10      466.08      485.67    183.54 o
  -4  14  10      392.02      648.15    206.56 o
  -3  14  10      960.46      980.88    187.16 o
  -2  14  10      591.23      711.46    290.69 o
  -1  14  10      235.44      216.63     97.33 o
   0  14  10      395.04      449.47    747.33 o
   1  14  10      176.58      267.44    322.36 o
  -3  15  10       69.71       61.04    221.86 o
  -2  15  10       28.27     -177.96    212.60 o
   1 -15  11      516.67      220.36    233.07 o
  -2 -14  11      150.78      157.40     49.64 o
  -1 -14  11       45.62       30.78     34.67 o
   0 -14  11      202.32     -136.21    190.69 o
   1 -14  11      246.98       84.75    188.88 o
   2 -14  11       97.21      127.37     77.24 o
   3 -14  11       27.56      -13.25     66.63 o
   4 -14  11        1.92      -48.37     60.37 o
  -3 -13  11     1623.80     1946.88    158.61 o
  -2 -13  11      462.31      598.50     77.01 o
  -1 -13  11      770.57      730.29     82.65 o
   0 -13  11      555.87      473.32     65.22 o
   1 -13  11     2516.93     2469.61    202.63 o
   2 -13  11     2604.16     2730.37    209.83 o
   3 -13  11     1244.11     1310.11    142.52 o
   4 -13  11      528.80      481.92     91.83 o
   5 -13  11       38.24       59.70     63.17 o
  -4 -12  11       51.54      153.76     44.80 o
  -3 -12  11       75.15       50.25     32.69 o
  -2 -12  11        6.54       -2.05     50.55 o
  -1 -12  11      174.52       81.08     43.89 o
   0 -12  11        9.73      -35.49     23.48 o
   1 -12  11      131.18      233.19     42.12 o
   2 -12  11        0.19       -2.66     53.57 o
   3 -12  11       45.64       78.74     55.63 o
   4 -12  11      182.79      218.64     70.17 o
   5 -12  11       71.40        0.40     53.52 o
   6 -12  11      865.64      790.97    104.95 o
  -5 -11  11      837.34      981.31    105.33 o
  -4 -11  11     1219.39     1137.49    105.33 o
  -3 -11  11      669.41      682.86     79.91 o
  -2 -11  11     1897.93     1801.93    130.94 o
  -1 -11  11      642.99      710.19     76.59 o
   0 -11  11     1623.58     1662.36    133.84 o
   1 -11  11     1302.31     1409.03    154.03 o
   2 -11  11      178.81      132.32     77.49 o
   3 -11  11      568.85      431.71     79.33 o
   4 -11  11       23.62       11.93     42.98 o
   5 -11  11      772.83      741.88     94.62 o
   6 -11  11      721.13      693.63     91.60 o
  -6 -10  11      559.48      529.70     72.04 o
  -5 -10  11      284.32      236.70     48.43 o
  -4 -10  11        4.48      -27.24     19.98 o
  -3 -10  11        0.96      -12.75     22.40 o
  -2 -10  11      219.51      216.05     50.55 o
  -1 -10  11     1054.34      969.88     95.44 o
   0 -10  11      638.63      558.02     53.79 o
   1 -10  11        1.11      -25.83     67.01 o
   2 -10  11      178.42      194.01     41.03 o
   3 -10  11     1314.15     1375.02    177.07 o
   4 -10  11      113.82      170.28     54.36 o
   5 -10  11      249.93      274.88    119.56 o
   6 -10  11        8.82      -58.77     34.06 o
   7 -10  11      324.91      270.28     62.73 o
  -6  -9  11      791.75      859.63     91.41 o
  -5  -9  11      126.20      125.31     35.72 o
  -4  -9  11      261.17      243.97     45.40 o
  -3  -9  11      503.46      524.86     75.67 o
  -2  -9  11     3223.91     3008.38    146.47 o
  -1  -9  11     1286.14     1208.64     76.48 o
   0  -9  11      398.63      420.91     43.56 o
   1  -9  11     1463.38     1624.78     90.60 o
   2  -9  11     1529.38     1688.23     89.87 o
   3  -9  11     3677.07     3865.41    226.94 o
   4  -9  11     1271.49     1329.92    111.45 o
   5  -9  11     1775.79     1720.26    131.06 o
   6  -9  11        8.22       -1.36     34.86 o
   7  -9  11      151.22      128.47     99.58 o
  -6  -8  11      100.49      129.55     36.32 o
  -5  -8  11       37.80       45.40     23.61 o
  -4  -8  11       76.21       83.54     27.24 o
  -3  -8  11        0.25      -12.87     23.61 o
  -2  -8  11        7.37       59.05     49.29 o
  -1  -8  11      290.06      285.20     35.98 o
   0  -8  11      928.18      928.66     62.36 o
   1  -8  11      421.59      418.34     41.43 o
   2  -8  11     2439.12     2461.95    114.88 o
   3  -8  11       33.42       10.38     40.12 o
   4  -8  11        3.58       15.26     34.40 o
   5  -8  11      528.02      430.28     61.75 o
   6  -8  11      137.17      144.23     42.79 o
   7  -8  11      648.17      595.26    133.18 o
   8  -8  11        0.33       24.39     38.26 o
  -7  -7  11     1192.43     1134.47     98.07 o
  -6  -7  11      257.87      293.00     45.40 o
  -5  -7  11      551.48      463.72     57.51 o
  -4  -7  11     1051.42     1108.33     85.99 o
  -3  -7  11     4965.07     5229.90    218.51 o
  -2  -7  11     4302.66     4357.28    193.39 o
  -1  -7  11     1210.11     1215.83     72.11 o
   0  -7  11     1718.04     1795.35     90.40 o
   1  -7  11      226.43      197.76     27.10 o
   2  -7  11     3468.95     4184.35    193.92 o
   3  -7  11     2128.08     2406.97    110.16 o
   4  -7  11     2597.61     2494.16    172.23 o
   5  -7  11       31.82      -12.63     30.45 o
   6  -7  11       45.92       63.37     36.28 o
   7  -7  11      895.87     1003.16     92.76 o
   8  -7  11     1782.10     1812.52    131.44 o
  -8  -6  11        6.37       56.91     28.45 o
  -7  -6  11       94.42      127.13     32.08 o
  -6  -6  11        2.41       13.94     29.66 o
  -5  -6  11      105.14      112.60     41.17 o
  -4  -6  11      226.91      247.38     38.93 o
  -3  -6  11     1519.89     1634.10     84.91 o
  -2  -6  11     1430.05     1222.33     73.14 o
  -1  -6  11      737.65      680.61     63.70 o
   0  -6  11       79.34       89.05     20.85 o
   1  -6  11      863.22      943.59     56.36 o
   2  -6  11     1520.94     1804.06     85.63 o
   3  -6  11       12.74       -0.20     15.17 o
   4  -6  11      405.57      437.87     36.86 o
   5  -6  11       22.36       21.77     50.25 o
   6  -6  11      792.87      720.81     72.88 o
   7  -6  11       87.89      117.99     56.90 o
   8  -6  11        2.04       -5.56     30.72 o
  -8  -5  11      881.45      905.03     81.12 o
  -7  -5  11      762.18      687.10     65.38 o
  -6  -5  11      375.09      355.01     38.35 o
  -5  -5  11      150.15      127.06     24.28 o
  -4  -5  11     1965.25     2161.94     87.70 o
  -3  -5  11     1885.65     1969.42     74.54 o
  -2  -5  11     1699.78     1739.37     63.32 o
  -1  -5  11     1185.73     1049.64     53.52 o
   0  -5  11     1795.16     1804.19     86.32 o
   1  -5  11     1565.48     1665.05     79.78 o
   2  -5  11     2486.98     2977.88    125.75 o
   3  -5  11     2208.28     2630.77     96.04 o
   4  -5  11     2220.60     2292.47    106.25 o
   5  -5  11     1392.92     1451.78    112.90 o
   6  -5  11     2412.07     2158.61    131.91 o
   7  -5  11      758.21      666.11     67.52 o
   8  -5  11      339.80      329.79     51.34 o
  -9  -4  11       50.99       22.40     24.82 o
  -8  -4  11      228.74      254.26     39.35 o
  -7  -4  11       37.28       26.64     22.40 o
  -6  -4  11        8.54       51.65     18.30 o
  -5  -4  11     1306.38     1178.66     70.78 o
  -4  -4  11      757.13      787.31     39.34 o
  -3  -4  11      177.15      149.34     18.74 o
  -2  -4  11      328.61      384.94     30.72 o
  -1  -4  11       16.47        4.87     16.60 o
   0  -4  11      103.85       67.44     17.23 o
   1  -4  11      114.81      187.36     23.54 o
   2  -4  11       99.14       98.67     17.07 o
   3  -4  11     2155.16     2535.46     92.92 o
   4  -4  11      528.74      609.35     53.45 o
   5  -4  11      359.49      365.73     86.87 o
   6  -4  11       16.36       12.14     25.54 o
   7  -4  11       26.94       24.38     27.31 o
   8  -4  11       69.37       32.05     29.85 o
  -9  -3  11      404.28      411.05     49.64 o
  -8  -3  11       85.55       59.93     24.21 o
  -7  -3  11      245.72      263.94     36.93 o
  -6  -3  11     1388.85     1342.24     78.50 o
  -5  -3  11      899.98      868.07     42.62 o
  -4  -3  11      527.55      525.14     29.12 o
  -3  -3  11      482.15      449.16     25.33 o
  -2  -3  11     1447.56     1417.31     49.02 o
  -1  -3  11    12010.47    12954.54    376.59 o
   0  -3  11     6618.66     7421.27    238.03 o
   1  -3  11     5722.36     7108.17    322.36 o
   2  -3  11     2988.44     3618.72    123.83 o
   3  -3  11     2322.50     2509.59    106.78 o
   4  -3  11     2570.95     2631.33    115.32 o
   5  -3  11     3538.79     3328.89    179.02 o
   6  -3  11     2283.06     2231.39    130.76 o
   7  -3  11        9.43      -10.11     25.30 o
   8  -3  11      434.83      408.16     54.20 o
  -9  -2  11       39.78       17.56     19.37 o
  -8  -2  11       58.54       94.44     25.43 o
  -7  -2  11        2.17        1.82     15.13 o
  -6  -2  11      104.32       97.37     18.06 o
  -5  -2  11      419.85      415.62     26.98 o
  -4  -2  11     1236.79     1250.12     98.65 o
  -3  -2  11      215.30      229.57     17.63 o
  -2  -2  11       11.70       10.55      9.56 o
  -1  -2  11      281.67      289.01     20.79 o
   0  -2  11      879.18      948.35     42.86 o
   1  -2  11      372.54      408.95     26.90 o
   2  -2  11      399.93      417.66     28.01 o
   3  -2  11      941.12      961.76     44.40 o
   4  -2  11      110.65      107.28     25.23 o
   5  -2  11       14.14      -19.34     29.06 o
   6  -2  11      563.45      554.20     56.65 o
   7  -2  11      375.69      313.82     46.79 o
   8  -2  11        2.18       32.65     29.20 o
  -9  -1  11       15.98       23.61     17.56 o
  -8  -1  11      656.85      563.00     51.46 o
  -7  -1  11      720.28      619.90     54.48 o
  -6  -1  11     4964.14     4936.93    184.04 o
  -5  -1  11     2830.30     2924.00    104.16 o
  -4  -1  11     2216.82     2244.72     82.57 o
  -3  -1  11     4685.71     4652.00    127.97 o
  -2  -1  11    12378.30    13676.68    402.93 o
  -1  -1  11     4464.96     4410.30    132.95 o
   0  -1  11     7664.15     8928.93    279.71 o
   1  -1  11      142.37      122.03     18.67 o
   2  -1  11     2505.76     2718.06     85.52 o
   3  -1  11      403.13      359.35     26.27 o
   4  -1  11      601.51      690.90     83.51 o
   5  -1  11     1300.13     1287.25     84.88 o
   6  -1  11      272.68      276.32     39.67 o
   7  -1  11     2697.07     2646.23    150.57 o
   8  -1  11     1172.45     1336.79     95.27 o
  -9   0  11      103.31      108.36     22.40 o
  -8   0  11      189.80      185.24     27.24 o
  -7   0  11      183.11      195.41     29.06 o
  -6   0  11      209.64      206.93     20.88 o
  -5   0  11     1190.91     1134.97     58.24 o
  -4   0  11       83.25       75.09     14.08 o
  -3   0  11      726.33      637.43     36.93 o
  -2   0  11     1113.77     1141.51     83.90 o
  -1   0  11      798.15      916.42     55.45 o
   0   0  11     2096.33     2281.78     80.21 o
   1   0  11      836.90     1010.04     45.50 o
   2   0  11      255.36      190.47     21.00 o
   3   0  11      528.09      518.54     32.64 o
   4   0  11        0.14       -1.46      8.30 o
   5   0  11      792.11      853.48     66.95 o
   6   0  11       70.28       74.93     65.38 o
   7   0  11       21.77       14.38     25.96 o
   8   0  11       19.22       56.16     30.27 o
  -8   1  11      443.45      562.39     49.04 o
  -7   1  11     1653.79     1791.11     84.96 o
  -6   1  11     2085.41     2040.31    156.58 o
  -5   1  11      327.72      325.21     26.02 o
  -4   1  11     5455.49     5807.19    188.53 o
  -3   1  11     5084.80     5354.52    152.83 o
  -2   1  11     1986.07     2118.16     89.22 o
  -1   1  11       86.43       58.01     14.44 o
   0   1  11     2066.44     1888.90     68.71 o
   1   1  11     4034.52     3954.49    241.71 o
   2   1  11     1506.69     1371.25    135.91 o
   3   1  11      489.47      478.12     32.82 o
   4   1  11      340.28      339.25     40.18 o
   5   1  11     1624.20     1730.00    104.92 o
   6   1  11     2057.04     2141.97    127.54 o
   7   1  11     1320.06     1397.31     96.59 o
   8   1  11      108.28      105.29     35.66 o
  -7   2  11       20.69       34.11     88.70 o
  -6   2  11        7.75       -3.12     52.49 o
  -5   2  11      593.60      581.95     66.18 o
  -4   2  11        0.57      -19.56     11.12 o
  -3   2  11       49.97        8.64     44.47 o
  -2   2  11       23.60       23.12     12.69 o
  -1   2  11       67.67       76.82     20.09 o
   0   2  11     1470.44     1690.10     97.09 o
   1   2  11       15.89       25.32    104.56 o
   2   2  11        0.92       46.13    295.42 o
   3   2  11       33.77       58.46     19.77 o
   4   2  11       73.85       92.37     24.74 o
   5   2  11       28.13      -10.29     26.03 o
   6   2  11       66.29       44.24     25.76 o
   7   2  11      157.96      176.03     36.83 o
   8   2  11        3.57      -25.44     27.30 o
  -8   3  11      487.42     -385.62    485.51 o
  -7   3  11      972.74      912.84    121.13 o
  -6   3  11      741.96      687.47    131.65 o
  -5   3  11     9068.06     9408.08    336.20 o
  -4   3  11     4714.42     4872.26    181.52 o
  -3   3  11     2221.25     2251.20     69.95 o
  -2   3  11      528.65      516.27     27.92 o
  -1   3  11     3432.12     3529.14    310.30 o
   0   3  11     2395.59     2180.87    149.50 o
   1   3  11     1903.35     1721.79    143.43 o
   2   3  11      972.35     1051.98    140.16 o
   3   3  11        8.53      -21.73     55.75 o
   4   3  11     2052.55     2100.01    107.01 o
   5   3  11     1011.89     1131.44     98.07 o
   6   3  11     2661.16     3167.91    218.54 o
   7   3  11      333.30      343.85     59.93 o
  -8   4  11       52.42       49.02    199.17 o
  -7   4  11     1160.48     1034.61     75.49 o
  -6   4  11      215.83      204.33     25.66 o
  -5   4  11      128.39      134.30     31.47 o
  -4   4  11     3456.59     4052.48    144.89 o
  -3   4  11       39.56       24.24     24.04 o
  -2   4  11      267.36      280.88     68.41 o
  -1   4  11        3.28      -22.65     18.08 o
   0   4  11        0.03      -21.76     12.97 o
   1   4  11      431.16      352.86     52.62 o
   2   4  11      815.65      778.12    102.79 o
   3   4  11      682.46      621.47     49.84 o
   4   4  11      121.06       89.60     33.90 o
   5   4  11      603.39      612.64     73.25 o
   6   4  11      395.09      406.20     61.75 o
   7   4  11      291.89      448.58     69.62 o
  -9   5  11     1669.46     2074.19    621.41 o
  -8   5  11      498.13      481.30    419.52 o
  -7   5  11     2137.53     2279.83    388.95 o
  -6   5  11      642.70      622.85     67.75 o
  -5   5  11     8293.29    10217.93    419.95 o
  -4   5  11      600.33      675.43     51.71 o
  -3   5  11     6218.73     6602.90    193.80 o
  -2   5  11     1053.31     1024.24     72.89 o
  -1   5  11     1184.35     1066.46    104.77 o
   0   5  11      336.48      291.08     68.74 o
   1   5  11      870.78      794.87    130.80 o
   2   5  11     2030.91     1805.26    118.83 o
   3   5  11     3171.86     3435.85    228.07 o
   4   5  11      881.11     1040.03     92.62 o
   5   5  11      469.71      504.88     67.80 o
   6   5  11      395.24      417.71     64.77 o
   7   5  11      615.23      578.74     78.70 o
  -9   6  11       37.96       63.17     56.00 o
  -8   6  11      337.36      365.67     72.59 o
  -7   6  11        0.04      -33.79    145.66 o
  -6   6  11      860.98     1100.50    100.90 o
  -5   6  11       22.00      -10.23     36.56 o
  -4   6  11      662.11      631.49     50.63 o
  -3   6  11        1.42      -17.13     15.91 o
  -2   6  11      126.10      114.97     37.23 o
  -1   6  11      154.52      130.00     65.10 o
   0   6  11       20.18        0.17     17.14 o
   1   6  11        7.20       56.42    130.07 o
   3   6  11      134.12      256.12     99.87 o
   4   6  11       76.70       86.47     33.82 o
   5   6  11       20.42       41.17     30.27 o
   6   6  11       22.80       22.40     35.72 o
  -9   7  11      304.54      384.85    381.38 o
  -8   7  11      583.31      702.50    259.77 o
  -7   7  11      608.73      685.80    158.26 o
  -6   7  11      279.76      222.60     57.67 o
  -5   7  11     1202.85     1468.82    106.51 o
  -4   7  11     3250.44     3560.97    130.20 o
  -3   7  11     1561.86     1323.63     98.50 o
  -2   7  11     1514.02     1530.01     66.53 o
  -1   7  11      261.36      301.77     56.88 o
   0   7  11      527.38      561.83     48.81 o
   1   7  11     8130.17     7454.63    439.34 o
   2   7  11      641.90      597.50     65.53 o
   3   7  11     1089.48     1156.92    127.58 o
   4   7  11      151.03      134.49    109.57 o
   5   7  11      139.99      108.97     39.35 o
   6   7  11      325.21      358.38     62.35 o
  -9   8  11        4.42        3.89    237.61 o
  -8   8  11       19.74       31.92    102.55 o
  -7   8  11      148.32       92.79    144.01 o
  -6   8  11      490.90      453.59     77.23 o
  -5   8  11      723.44      746.72    112.37 o
  -4   8  11       21.58        2.88    274.92 o
  -3   8  11      100.97      123.66     56.97 o
  -2   8  11      788.93      808.90     96.64 o
  -1   8  11        0.01       -0.52     19.75 o
   0   8  11      132.75       56.28     27.61 o
   1   8  11       11.79       12.78     28.12 o
   2   8  11        6.49       10.51     61.25 o
   3   8  11      335.12      380.87     74.93 o
   4   8  11        0.33       21.01     30.22 o
   5   8  11       23.96       42.98     36.32 o
   6   8  11       76.64       59.93     39.95 o
  -9   9  11      423.54      433.19    486.72 o
  -8   9  11     1449.14     1422.60    344.44 o
  -7   9  11       59.57       62.83     54.57 o
  -6   9  11      650.52      539.49    125.59 o
  -5   9  11      135.19      128.21     92.86 o
  -4   9  11      317.42      274.10     92.41 o
  -3   9  11      809.64      892.52    115.31 o
  -2   9  11     1467.31     1475.85    116.46 o
  -1   9  11     4923.37     4509.77    200.32 o
   0   9  11     2427.15     2377.59    243.44 o
   1   9  11      593.51      621.58    118.57 o
   2   9  11      594.92      699.94     94.37 o
   3   9  11     1611.06     1788.90    246.85 o
   4   9  11      740.08      869.79    193.11 o
   5   9  11      534.88      704.65     87.78 o
  -8  10  11      629.58      694.09    206.40 o
  -7  10  11       54.70       33.85     54.46 o
  -6  10  11      202.93       83.79     77.39 o
  -5  10  11       18.91      -18.99     96.40 o
  -4  10  11       43.80       46.15     47.67 o
  -3  10  11      138.45      176.85     64.64 o
  -2  10  11        6.49      -68.41     61.93 o
  -1  10  11      798.17      939.98    118.22 o
   0  10  11       76.28       48.20     32.85 o
   1  10  11      292.96      266.85    119.85 o
   2  10  11      382.50      367.97    103.00 o
   3  10  11      248.50      292.69    118.65 o
   4  10  11        3.63      489.14    680.44 o
  -8  11  11      648.04      636.51    394.45 o
  -7  11  11     2198.67     2138.44    355.21 o
  -6  11  11      607.38      441.47     91.26 o
  -5  11  11      478.18      328.96    120.37 o
  -4  11  11      473.54      384.54    148.08 o
  -3  11  11      540.91      596.76     69.34 o
  -2  11  11     3406.30     3110.35    456.87 o
  -1  11  11      452.50      500.16     99.14 o
   0  11  11       34.24       27.20     83.44 o
   1  11  11        9.45       24.79     63.61 o
   2  11  11      861.72     1000.14    155.69 o
   3  11  11     1075.12     1309.72    328.72 o
   4  11  11      697.85      972.83    104.12 o
  -7  12  11        0.48      113.90     69.69 o
  -6  12  11       12.92       30.61    130.50 o
  -5  12  11        1.40       -8.38    136.15 o
  -4  12  11      263.18      138.98     76.17 o
  -3  12  11       63.59      -13.13    109.68 o
  -2  12  11       80.22       13.62     80.55 o
  -1  12  11       22.35      101.62    155.65 o
   0  12  11       82.28      101.53     95.42 o
   1  12  11       35.84       50.58    270.60 o
   2  12  11       58.45       70.05     74.67 o
   3  12  11       11.94       14.57     37.53 o
  -6  13  11      187.23      154.42     79.02 o
  -5  13  11        4.52      -29.28     61.91 o
  -4  13  11      278.44      348.16    189.47 o
  -3  13  11     1730.11     1473.07    327.56 o
  -2  13  11      308.32      413.10    297.70 o
  -1  13  11      244.64      226.55    141.51 o
   0  13  11       50.95     -267.78    260.92 o
   1  13  11      627.76      405.11    515.17 o
   2  13  11      531.10      462.36    239.52 o
  -5  14  11      102.15      125.08    118.80 o
  -4  14  11      525.48      314.78    168.22 o
  -3  14  11       15.24       20.98    143.07 o
  -2  14  11       55.64       48.48    225.58 o
  -1  14  11      385.93      418.37    244.13 o
   0  14  11       13.94      -44.51    174.97 o
  -1 -14  12      625.33      781.54    306.32 o
   0 -14  12      371.96      303.29    248.20 o
   1 -14  12      764.12      283.31    226.41 o
   2 -14  12     1770.30     1630.98    185.55 o
   3 -14  12     1323.51     1288.02    150.46 o
  -3 -13  12       96.98       46.01     36.32 o
  -2 -13  12       51.75       19.37     32.08 o
  -1 -13  12        0.79        0.33     81.73 o
   0 -13  12       65.73      -10.57     64.17 o
   1 -13  12        1.07       34.65     67.01 o
   2 -13  12        9.43       -1.69     59.93 o
   3 -13  12        1.99      -33.36     66.89 o
   4 -13  12      130.66       45.93     64.51 o
   5 -13  12      338.68      438.85     91.04 o
  -4 -12  12     1492.79     1798.56    148.92 o
  -3 -12  12     1093.34     1339.08    118.65 o
  -2 -12  12     1222.26     1288.86    314.49 o
  -1 -12  12       68.48       75.32     79.61 o
   0 -12  12     1350.48     1172.25     99.33 o
   1 -12  12     1281.74     1130.09    127.28 o
   2 -12  12     2039.43     1917.29    163.30 o
   3 -12  12      426.44      317.55     75.35 o
   4 -12  12       96.16       47.94     60.13 o
   5 -12  12        9.14       25.89     55.61 o
   6 -12  12     1294.48     1269.91    188.27 o
  -5 -11  12      248.63      317.22     59.33 o
  -4 -11  12       12.14       22.40     27.85 o
  -3 -11  12       36.82       31.48     27.24 o
  -2 -11  12      295.66      258.59    111.39 o
  -1 -11  12     1288.24     1140.54    155.28 o
   0 -11  12       14.06        0.77     25.79 o
   1 -11  12       31.05       -0.76     22.85 o
   2 -11  12       49.71       39.66     55.20 o
   3 -11  12      893.47      872.70    103.96 o
   4 -11  12        6.44      -25.31     42.67 o
   5 -11  12        0.04       47.19     51.16 o
   6 -11  12      578.43      571.53     92.02 o
  -6 -10  12      980.04     1000.08    105.33 o
  -5 -10  12      979.61     1049.72     99.28 o
  -4 -10  12      582.72      675.60     79.91 o
  -3 -10  12     1233.53     1127.85    138.02 o
  -2 -10  12      140.26      118.35     34.86 o
  -1 -10  12     1515.46     1333.10     86.91 o
   0 -10  12      136.24      142.94     38.11 o
   1 -10  12     1580.49     1749.92    143.45 o
   2 -10  12      532.54      595.10     96.02 o
   3 -10  12      852.38      988.60    170.11 o
   4 -10  12     1857.54     1614.61    133.22 o
   5 -10  12      802.57      768.87    115.02 o
   6 -10  12      548.63      528.03     80.36 o
   7 -10  12      122.00      138.90     55.93 o
  -6  -9  12      199.28      226.41     46.61 o
  -5  -9  12       27.44       65.99     29.66 o
  -4  -9  12       17.67       27.85     26.03 o
  -3  -9  12      198.29      150.53     36.05 o
  -2  -9  12      273.77      239.32     71.13 o
  -1  -9  12       26.68      -37.55     45.66 o
   0  -9  12       12.50      -42.40     43.67 o
   1  -9  12      268.30      204.87     32.75 o
   2  -9  12      224.64      252.54     61.24 o
   3  -9  12      124.56       60.52     41.79 o
   4  -9  12      167.64      136.37     45.54 o
   5  -9  12      258.94      319.32     89.29 o
   6  -9  12        0.61      -32.27     34.00 o
   7  -9  12       30.33       22.58     42.92 o
  -7  -8  12     1452.80     1527.35    125.92 o
  -6  -8  12     1030.90     1073.93     96.25 o
  -5  -8  12      137.36       87.78     30.87 o
  -4  -8  12      176.13      145.89     35.11 o
  -3  -8  12     1195.27     1195.44     92.60 o
  -2  -8  12     4885.05     5018.84    214.35 o
  -1  -8  12     2155.44     2135.05    108.58 o
   0  -8  12        4.95      -11.45     14.55 o
   1  -8  12       13.83      -20.88     18.34 o
   2  -8  12      315.27      307.63     35.07 o
   3  -8  12     3872.28     4145.33    245.65 o
   4  -8  12     2166.96     2124.70    225.50 o
   5  -8  12     1126.05     1065.88     98.78 o
   6  -8  12      346.38      271.15     55.06 o
   7  -8  12      403.84      428.24     66.37 o
  -6  -7  12      142.48      174.95     36.93 o
  -5  -7  12       89.58       73.86     29.06 o
  -4  -7  12       42.44      -13.10     51.15 o
  -3  -7  12       20.39       -3.39     52.36 o
  -2  -7  12     1176.64     1150.63    119.62 o
  -1  -7  12     1421.21     1386.51     78.52 o
   0  -7  12       38.62       23.29     12.01 o
   1  -7  12     1544.56     1631.98    136.29 o
   2  -7  12        0.05        4.20     15.09 o
   3  -7  12       50.99       38.83     21.38 o
   4  -7  12       98.33       25.51     53.27 o
   5  -7  12      387.47      347.67     53.95 o
   6  -7  12        5.82       -8.52     30.80 o
   7  -7  12      120.82      102.81     52.36 o
   8  -7  12        1.00       49.87     44.49 o
  -8  -6  12      894.75      933.48     86.57 o
  -7  -6  12      912.50      911.09     81.73 o
  -6  -6  12      320.89      343.50     39.67 o
  -5  -6  12      338.69      378.36     50.25 o
  -4  -6  12     1737.82     1783.92    118.09 o
  -3  -6  12     4622.04     5329.10    286.95 o
  -2  -6  12     3215.46     3243.29    188.39 o
  -1  -6  12      484.56      436.97     30.03 o
   0  -6  12      907.88      889.14     56.25 o
   1  -6  12     1586.26     1868.72     90.51 o
   2  -6  12     2543.16     2656.71    117.97 o
   3  -6  12     4151.73     4769.52    264.35 o
   4  -6  12      740.55      802.73     78.13 o
   5  -6  12     2029.95     1926.65    125.97 o
   6  -6  12       44.32       33.75     37.23 o
   7  -6  12      841.57      941.32     87.08 o
   8  -6  12     1354.34     1434.57    111.00 o
  -8  -5  12       41.86       95.04     30.27 o
  -7  -5  12      873.09      908.66     79.91 o
  -6  -5  12      607.60      526.26     47.71 o
  -5  -5  12      576.20      512.15     58.72 o
  -4  -5  12       33.96       39.42     32.69 o
  -3  -5  12      351.77      315.66     30.77 o
  -2  -5  12     3930.21     4069.36    127.34 o
  -1  -5  12       10.88       -0.04     11.82 o
   0  -5  12      368.38      387.66     35.45 o
   1  -5  12      959.60     1045.93     90.79 o
   2  -5  12      667.64      747.49     56.82 o
   3  -5  12      329.82      422.54     36.09 o
   4  -5  12        0.12      -26.09     13.04 o
   5  -5  12      153.52      164.94     38.68 o
   6  -5  12      457.85      498.10    104.12 o
   7  -5  12      263.02      249.43     44.62 o
   8  -5  12      393.52      371.53    108.36 o
  -8  -4  12      105.30       83.54     27.85 o
  -7  -4  12     1784.76     1728.34    124.10 o
  -6  -4  12      929.55      897.47     61.72 o
  -5  -4  12     1064.08      933.48     79.30 o
  -4  -4  12       85.84       92.93     17.55 o
  -3  -4  12     1929.88     2107.33     69.19 o
  -2  -4  12      545.38      502.35     29.73 o
  -1  -4  12    12705.13    13222.96    415.39 o
   0  -4  12     6642.84     7070.94    272.28 o
   1  -4  12     3077.95     3414.44    140.83 o
   2  -4  12     1208.46     1514.58     73.48 o
   3  -4  12     1324.85     1535.68     63.53 o
   4  -4  12     5948.09     5985.06    233.33 o
   5  -4  12     1410.35     1356.95     93.88 o
   6  -4  12      134.88       92.33     32.36 o
   7  -4  12        2.20        5.41     28.15 o
   8  -4  12      248.72      195.93     43.18 o
  -9  -3  12       20.64       -1.21     19.98 o
  -8  -3  12       46.19      -16.95     19.98 o
  -7  -3  12       27.12       -3.03     19.37 o
  -6  -3  12      204.58      160.81     26.86 o
  -5  -3  12      431.07      383.69     34.48 o
  -4  -3  12      205.19      199.35     20.10 o
  -3  -3  12       30.28       20.33     29.04 o
  -2  -3  12        4.02      -17.45      8.72 o
  -1  -3  12        0.26      -22.82     11.41 o
   0  -3  12      533.26      680.64     43.75 o
   1  -3  12       66.88       74.03     17.21 o
   2  -3  12      219.43      254.55     26.62 o
   3  -3  12       11.88      -14.12     12.42 o
   4  -3  12      505.25      512.50     51.64 o
   5  -3  12      189.25      180.44     37.71 o
   6  -3  12      221.42      169.35     36.51 o
   7  -3  12       98.51      106.34     34.04 o
   8  -3  12      238.90      208.67     43.11 o
  -9  -2  12        0.92      -18.77     16.95 o
  -8  -2  12      764.70      673.17     61.14 o
  -7  -2  12      921.45      903.82     75.67 o
  -6  -2  12      652.66      673.74     82.63 o
  -5  -2  12     1232.44     1249.50     69.03 o
  -4  -2  12      239.19      194.04     17.03 o
  -3  -2  12     2267.74     2377.23     80.68 o
  -2  -2  12     8048.38     8588.05    230.33 o
  -1  -2  12    20593.96    21792.06    622.54 o
   0  -2  12     3828.07     4312.81    144.51 o
   1  -2  12     1663.87     1998.19     88.78 o
   2  -2  12     3184.87     3911.33    133.70 o
   3  -2  12     6712.46     7194.22    233.82 o
   4  -2  12     1026.79      904.90     62.48 o
   5  -2  12     1068.72      994.62     76.82 o
   6  -2  12       10.23      -19.17     24.19 o
   7  -2  12      138.68       93.59     32.69 o
   8  -2  12      117.19      127.80     37.27 o
  -9  -1  12      102.35      111.39     25.43 o
  -8  -1  12       38.91       35.72     19.37 o
  -7  -1  12       64.61       92.62     24.21 o
  -6  -1  12      376.56      342.33     32.18 o
  -5  -1  12       76.76       83.24     17.30 o
  -4  -1  12      741.27      713.74     53.45 o
  -3  -1  12     1810.84     2098.26     64.08 o
  -2  -1  12      417.87      399.40     30.66 o
  -1  -1  12     3111.93     3506.64    109.07 o
   0  -1  12     1155.55     1249.97     52.20 o
   1  -1  12      482.64      531.85     37.81 o
   2  -1  12       26.30        8.98     12.55 o
   3  -1  12      331.01      277.86     24.47 o
   4  -1  12      305.75      299.75     25.60 o
   5  -1  12      953.87      882.52     94.74 o
   6  -1  12      309.93      298.50     45.61 o
   7  -1  12       26.55       -7.48     28.45 o
   8  -1  12      227.43      168.97     39.88 o
  -9   0  12       52.54       50.25     21.19 o
  -8   0  12     1344.35     1260.99     92.02 o
  -7   0  12      634.37      696.18     61.75 o
  -6   0  12     7335.08     7601.89    322.97 o
  -5   0  12      329.62      368.90     29.25 o
  -4   0  12     9749.44     9854.50    306.49 o
  -3   0  12      983.23      981.43     36.44 o
  -2   0  12     5314.75     5816.93    172.47 o
  -1   0  12     1095.89     1109.43     46.22 o
   0   0  12     3265.11     3514.70    116.34 o
   1   0  12     3534.65     3932.22    153.94 o
   2   0  12     1256.59     1343.51     56.47 o
   3   0  12      306.12      301.30     25.43 o
   4   0  12      619.03      638.91     37.66 o
   5   0  12     3730.46     3673.55    195.88 o
   6   0  12     2299.46     2311.88    142.57 o
   7   0  12     1559.25     1832.28    116.28 o
   8   0  12      251.34      331.16     50.27 o
  -9   1  12       91.98       98.07     22.40 o
  -8   1  12      344.02      370.49     42.98 o
  -7   1  12      185.13      232.46     35.11 o
  -6   1  12       44.69      394.70    486.11 o
  -5   1  12        1.83      -28.07     27.35 o
  -4   1  12     1763.50       46.61    453.42 o
  -3   1  12        1.15        6.59     15.94 o
  -2   1  12       19.82       15.98     10.70 o
  -1   1  12      349.06      336.29     39.14 o
   0   1  12       47.34       40.21     18.37 o
   1   1  12      962.62     1157.94    108.61 o
   2   1  12        7.64        9.71     13.21 o
   3   1  12        3.43      -10.08     14.68 o
   4   1  12      645.81      675.15     51.12 o
   5   1  12       34.39       15.33     22.51 o
   6   1  12        0.24       35.68     25.64 o
   7   1  12       91.13      140.81     36.06 o
   8   1  12       14.60       22.16     31.12 o
  -9   2  12      410.29      412.86     42.98 o
  -8   2  12       53.61       81.73     24.21 o
  -7   2  12      105.73     -292.39    466.74 o
  -6   2  12     2902.83     2847.74    416.52 o
  -5   2  12     1691.83     1835.04    121.46 o
  -4   2  12     3219.00     3189.64    218.62 o
  -3   2  12       28.02       33.00     15.57 o
  -2   2  12     1358.67     1419.24     54.58 o
  -1   2  12     1881.66     1913.82     69.64 o
   0   2  12    11205.82    11026.22    404.47 o
   1   2  12     5964.24     6143.44    230.51 o
   2   2  12      881.32      776.25    188.53 o
   3   2  12       42.92       24.77     16.11 o
   4   2  12     3039.94     3084.67    146.82 o
   5   2  12     1064.48     1157.05     81.43 o
   6   2  12     1054.89     1096.99    104.43 o
   7   2  12      453.59      516.17     59.19 o
  -8   3  12      587.93     -544.84    495.19 o
  -7   3  12      374.09     -134.39    481.88 o
  -6   3  12     1004.02      916.31    161.04 o
  -5   3  12        0.00      -32.55     39.67 o
  -4   3  12       11.96      -17.89     21.95 o
  -3   3  12        0.03       -5.99      9.52 o
  -2   3  12      144.12      160.93     20.88 o
  -1   3  12      394.72      465.75     59.57 o
   0   3  12      245.86      236.34     81.10 o
   1   3  12     1205.78     1176.49    132.21 o
   2   3  12        4.06       -1.29     25.13 o
   3   3  12      660.95      708.86    155.95 o
   4   3  12      460.29      389.25     56.30 o
   5   3  12       41.61       33.30     30.27 o
   6   3  12       35.79       15.13     31.48 o
   7   3  12      210.92      266.98     75.37 o
  -8   4  12      153.80      151.31    272.42 o
  -7   4  12     1621.03     1430.81    266.36 o
  -6   4  12     1772.46     1686.92    115.16 o
  -5   4  12     2320.37     2419.39     90.76 o
  -4   4  12     1067.68     1027.21     62.74 o
  -3   4  12      859.90      893.37     59.98 o
  -2   4  12     1922.65     2009.54    146.47 o
  -1   4  12     2938.16     2972.04    216.33 o
   0   4  12     2674.93     2809.31    391.37 o
   1   4  12       41.29       36.13     19.31 o
   2   4  12     1596.17     1519.98     83.83 o
   3   4  12      735.87      789.27     57.48 o
   4   4  12      449.22      475.82     61.75 o
   5   4  12      641.24      682.86     81.12 o
   6   4  12     2085.10     2493.53    184.03 o
   7   4  12      486.06      523.65     76.88 o
  -9   5  12        0.23       64.77     39.95 o
  -8   5  12       45.18       87.33     92.32 o
  -7   5  12      242.06      256.56    308.13 o
  -6   5  12       15.79      -26.74     82.16 o
  -5   5  12     2835.37     3307.84    229.68 o
  -4   5  12      695.87      708.22     31.94 o
  -3   5  12        3.86       -3.06     33.84 o
  -2   5  12     1095.08     1040.96     66.74 o
  -1   5  12       80.67       73.84     21.93 o
   0   5  12        0.64        6.03     17.01 o
   1   5  12      129.94      155.25     43.51 o
   2   5  12      750.00      673.69    168.29 o
   3   5  12       80.84       96.37     77.36 o
   4   5  12      402.20      492.77     65.99 o
   5   5  12       76.56       92.02     35.72 o
   6   5  12      508.07      592.05     78.09 o
   7   5  12      201.51      190.09     52.06 o
  -9   6  12     1794.20      171.93    617.48 o
  -8   6  12     1356.22     1310.52    309.65 o
  -7   6  12     1305.52     1647.85    233.57 o
  -6   6  12       25.13      -33.33     43.23 o
  -5   6  12     2079.45     2457.05    126.25 o
  -4   6  12     3446.83     3668.08    108.65 o
  -3   6  12     1419.34     1391.33     86.79 o
  -2   6  12     1626.76     1539.76    120.20 o
  -1   6  12       52.50        5.11     82.57 o
   0   6  12      788.80      774.53     83.10 o
   1   6  12     7884.88     7809.78    425.53 o
   2   6  12      945.00      882.80     68.20 o
   3   6  12      795.29      862.72     67.33 o
   4   6  12      193.05      193.79     86.57 o
   5   6  12      290.30      277.87     53.27 o
   6   6  12     1301.60     1485.58    130.16 o
  -9   7  12      186.36      327.41    333.86 o
  -8   7  12        0.74       23.41    140.02 o
  -7   7  12        3.77      -41.03    152.64 o
  -6   7  12      689.56      694.55    103.49 o
  -5   7  12      372.90      445.96     89.53 o
  -4   7  12       43.61       -0.06     82.31 o
  -3   7  12       75.58       79.48     39.01 o
  -2   7  12      270.74      257.91     31.18 o
  -1   7  12        6.60      -20.82     43.32 o
   0   7  12        4.59      -23.54     38.20 o
   1   7  12      131.34      121.90     99.44 o
   2   7  12       94.88      204.80     54.61 o
   3   7  12      104.14      549.79    177.04 o
   4   7  12       71.02      298.45    539.99 o
   5   7  12        1.90       51.46     36.32 o
   6   7  12        2.31        4.24     35.11 o
  -9   8  12      554.26      584.77    405.90 o
  -8   8  12       34.36       24.48     76.26 o
  -7   8  12      143.03      202.97    111.34 o
  -6   8  12     1590.23     1820.46    160.26 o
  -5   8  12     4254.22     4570.46    269.80 o
  -4   8  12     5194.71     5206.28    378.35 o
  -3   8  12     3113.09     3140.51    162.56 o
  -2   8  12      493.72      594.69     71.10 o
  -1   8  12        1.62      -16.34     29.18 o
   0   8  12     4580.23     4564.10    200.03 o
   1   8  12      470.98      500.58     86.96 o
   2   8  12     1352.02     1446.16    215.04 o
   3   8  12       14.03       -0.06     25.88 o
   4   8  12        5.40       11.61     61.14 o
   5   8  12      426.84      559.97     78.70 o
  -8   9  12       21.85       42.46    135.53 o
  -7   9  12       85.12       86.41     79.30 o
  -6   9  12        1.70      -51.63     63.45 o
  -5   9  12       54.31       28.79     55.09 o
  -4   9  12      735.61      833.69     75.33 o
  -3   9  12      598.54      690.03     84.29 o
  -2   9  12       60.84        7.88     42.82 o
  -1   9  12      304.85      233.51     73.44 o
   0   9  12      973.54      867.32     89.88 o
   1   9  12       12.28       15.98     23.16 o
   2   9  12        2.19      -14.35     38.28 o
   3   9  12      102.76      164.04     70.20 o
   4   9  12      466.58      514.39     69.78 o
   5   9  12       47.43       43.59     38.14 o
  -8  10  12      353.61      348.90    139.17 o
  -7  10  12      357.64      270.88    139.77 o
  -6  10  12      776.34      621.03    109.28 o
  -5  10  12     2641.65     2363.17    473.67 o
  -4  10  12      932.06      895.74    193.01 o
  -3  10  12     1219.23      915.35    122.01 o
  -2  10  12      848.65      774.52    111.64 o
  -1  10  12     1079.52     1043.46    351.25 o
   0  10  12     1002.10      973.22     95.35 o
   1  10  12       81.36       72.66    128.62 o
   2  10  12      433.36      489.79    152.83 o
   3  10  12      353.70      462.00    134.29 o
   4  10  12      537.84      526.21     74.06 o
  -8  11  12      110.95      101.37    171.57 o
  -7  11  12      231.14      385.69    157.51 o
  -6  11  12      134.76      195.96     74.86 o
  -5  11  12      108.24      100.55     67.24 o
  -4  11  12      267.80      223.69    123.07 o
  -3  11  12        0.49      -38.82     55.42 o
  -2  11  12        0.19      -17.82     70.69 o
  -1  11  12      319.54      374.08     89.53 o
   0  11  12       34.82       70.45     63.16 o
   1  11  12       82.26       61.32     45.85 o
   2  11  12      193.10      220.57     54.13 o
   3  11  12        0.02       18.09     37.23 o
  -7  12  12      860.95      861.42    180.49 o
  -6  12  12       99.55       56.66    174.45 o
  -5  12  12      306.70      280.83    152.83 o
  -4  12  12      275.92      300.02     98.40 o
  -3  12  12     2353.57     2091.39    193.81 o
  -2  12  12      571.80      813.25    226.64 o
  -1  12  12     1371.10     1329.92    422.76 o
   0  12  12        1.70       25.50     63.82 o
   1  12  12      218.57      217.03    189.05 o
   2  12  12      478.16      512.09     76.90 o
  -6  13  12       27.70      -46.92     96.10 o
  -5  13  12       56.29      -52.82     88.00 o
  -4  13  12       86.76       12.17    189.93 o
  -3  13  12       12.18       49.16    125.82 o
  -2  13  12       18.91       -8.55     66.52 o
  -1  13  12        0.11      -23.38    112.95 o
   0  13  12      189.53      258.96    258.19 o
   1  13  12      150.85      199.33    216.72 o
  -4  14  12      272.94      330.38    204.44 o
  -3  14  12      693.36      977.96    171.73 o
  -2  14  12      371.53      460.68    287.37 o
  -1  14  12      267.87      192.42    214.48 o
  -1 -14  13        0.04     -196.14    197.35 o
   0 -14  13      132.37      304.50    243.36 o
   1 -14  13      314.99      361.41    231.86 o
   2 -14  13       24.53       69.84     72.85 o
   3 -14  13       38.77       17.39     67.64 o
  -3 -13  13      787.15      792.43     98.68 o
  -2 -13  13      424.27      507.30     76.88 o
  -1 -13  13      132.96      116.12     40.34 o
   0 -13  13     1338.75     1394.78    328.11 o
   1 -13  13     1761.82     1573.36    334.77 o
   2 -13  13     1112.21     1154.72    138.20 o
   3 -13  13     1162.68      977.41    126.32 o
   4 -13  13      118.27       70.57     67.79 o
  -4 -12  13      294.75      310.56     59.93 o
  -3 -12  13       46.57       64.17     36.93 o
  -2 -12  13        0.00       24.38     29.32 o
  -1 -12  13       32.99        0.27     55.09 o
   0 -12  13        8.29      -14.77     53.58 o
   1 -12  13       36.91       -7.03     55.74 o
   2 -12  13        5.97       46.08     90.81 o
   3 -12  13      186.52      148.39     64.70 o
   4 -12  13       27.64       29.22     54.11 o
   5 -12  13      181.25      123.08     64.65 o
  -5 -11  13     2447.76     2721.75    201.59 o
  -4 -11  13     1594.65     1676.88    138.63 o
  -3 -11  13      909.11      802.72     93.23 o
  -2 -11  13        1.04        6.06     25.14 o
  -1 -11  13      244.87      143.75    123.50 o
   0 -11  13     2435.36     2437.96    209.49 o
   1 -11  13      400.59      430.45     49.55 o
   2 -11  13     1721.69     1445.19    139.78 o
   3 -11  13      103.53       31.29     50.37 o
   4 -11  13      764.24      859.44    115.93 o
   5 -11  13     1060.65     1013.91    113.16 o
   6 -11  13     1597.57     1661.27    312.67 o
  -5 -10  13      195.94      217.93     48.43 o
  -4 -10  13      232.15      222.78     47.82 o
  -3 -10  13       47.92       69.01     31.48 o
  -2 -10  13        8.75      -11.84     23.31 o
  -1 -10  13      613.81      534.23     53.89 o
   0 -10  13        2.17      -39.28     21.53 o
   1 -10  13     1742.22     1690.78     97.91 o
   2 -10  13      636.72      694.47     59.37 o
   3 -10  13      138.04      157.35     55.02 o
   4 -10  13       42.45       55.38     44.86 o
   5 -10  13       30.27       41.26     44.12 o
   6 -10  13        5.50      -84.11     43.89 o
  -6  -9  13      899.85      880.82     94.44 o
  -5  -9  13      271.88      241.54     46.61 o
  -4  -9  13      140.95      146.50     38.74 o
  -3  -9  13      237.13      292.88     49.42 o
  -2  -9  13      979.50     1041.16     87.85 o
  -1  -9  13      471.59      494.99     61.59 o
   0  -9  13     1263.45     1166.16    108.54 o
   1  -9  13     2076.39     2138.90    110.38 o
   2  -9  13     3994.98     4311.96    224.90 o
   3  -9  13     2946.99     2984.56    273.63 o
   4  -9  13     1385.49     1291.02    195.54 o
   5  -9  13      383.74      310.89     61.26 o
   6  -9  13      420.61      258.15    144.38 o
   7  -9  13      304.19      325.96     65.20 o
  -7  -8  13      435.28      500.64     67.80 o
  -6  -8  13      223.99      205.83     42.98 o
  -5  -8  13        8.88      -28.45     18.16 o
  -4  -8  13       83.85       52.67     27.85 o
  -3  -8  13      217.86      143.53    151.65 o
  -2  -8  13      508.96      389.36     47.11 o
  -1  -8  13        0.03      -23.39     17.58 o
   0  -8  13      262.28      289.60     36.50 o
   1  -8  13      456.93      475.61     63.59 o
   2  -8  13      140.32       97.69     24.16 o
   3  -8  13       41.01       27.20     64.77 o
   4  -8  13      207.06      203.75     62.66 o
   5  -8  13      160.25      161.96     46.03 o
   6  -8  13       49.96       39.69     38.13 o
   7  -8  13       32.01       -7.46     59.02 o
  -7  -7  13      401.49      440.71     59.93 o
  -6  -7  13      634.20      665.30     72.64 o
  -5  -7  13       28.33        9.08     21.79 o
  -4  -7  13     1064.04     1130.23     95.04 o
  -3  -7  13      909.04      908.16    105.94 o
  -2  -7  13     1726.77     1736.38     93.70 o
  -1  -7  13      109.99      151.02     38.45 o
   0  -7  13     1170.88     1186.26     55.37 o
   1  -7  13     1630.36     1749.41     90.87 o
   2  -7  13     2914.01     3299.48    145.24 o
   3  -7  13     1698.11     1975.20    106.41 o
   4  -7  13      509.90      421.71     93.23 o
   5  -7  13      105.29      149.39     42.63 o
   6  -7  13     1895.01     1919.67    131.79 o
   7  -7  13      612.48      642.40     76.45 o
  -8  -6  13       44.85      122.29     35.72 o
  -7  -6  13      409.91      438.89     57.51 o
  -6  -6  13        1.91       16.95     21.19 o
  -5  -6  13      763.29      786.98     81.73 o
  -4  -6  13       37.76       22.70     23.15 o
  -3  -6  13       58.31        2.65     26.31 o
  -2  -6  13     1065.06     1092.81     90.78 o
  -1  -6  13      947.40      971.24     48.36 o
   0  -6  13     1064.69     1025.04    110.69 o
   1  -6  13     1988.73     2159.96    101.71 o
   2  -6  13      606.05      603.87     46.60 o
   3  -6  13        0.20        4.56     17.05 o
   4  -6  13       18.29      -23.02     35.41 o
   5  -6  13      239.94      156.99     67.50 o
   6  -6  13        0.11      -13.41     29.88 o
   7  -6  13       37.42       60.84     35.82 o
   8  -6  13      549.61      482.86     67.93 o
  -8  -5  13      753.90      673.17     71.43 o
  -7  -5  13     1571.94     1404.46    109.57 o
  -6  -5  13       36.04       26.64     23.00 o
  -5  -5  13      513.76      490.35     58.72 o
  -4  -5  13     1252.83     1294.51     92.52 o
  -3  -5  13     1478.99     1715.67     87.30 o
  -2  -5  13     2451.11     2521.72     86.22 o
  -1  -5  13     2548.60     2427.88     93.75 o
   0  -5  13     2581.25     2961.31    128.12 o
   1  -5  13     1678.14     2062.26     96.34 o
   2  -5  13     1299.23     1528.40     76.18 o
   3  -5  13     2157.79     2514.90    111.76 o
   4  -5  13     3848.31     3843.97    210.18 o
   5  -5  13     2153.72     2068.37    131.19 o
   6  -5  13     1057.62      970.42     85.89 o
   7  -5  13      488.76      536.39     65.68 o
   8  -5  13      360.95      389.43     58.55 o
  -8  -4  13      464.78      369.28     50.25 o
  -7  -4  13       23.88       17.56     20.58 o
  -6  -4  13      684.14      549.07     60.54 o
  -5  -4  13      789.46      773.06     73.25 o
  -4  -4  13      201.55      186.45     22.40 o
  -3  -4  13       64.07       92.80     14.93 o
  -2  -4  13     1075.50     1098.13     46.63 o
  -1  -4  13      178.13      188.95     29.80 o
   0  -4  13      538.22      663.61     45.09 o
   1  -4  13      120.61      163.57     23.63 o
   2  -4  13      160.81      172.54     24.97 o
   3  -4  13     1713.80     1792.43     84.86 o
   4  -4  13       60.23       23.97     28.21 o
   5  -4  13       71.76      115.45     32.82 o
   6  -4  13      879.36      779.27     74.02 o
   7  -4  13        1.14      -10.15     26.93 o
   8  -4  13        1.15       -1.36     30.12 o
  -9  -3  13      133.95       94.44     28.45 o
  -8  -3  13       39.76        8.48     22.40 o
  -7  -3  13     1624.93     1510.40    112.60 o
  -6  -3  13     1017.25     1044.27     86.57 o
  -5  -3  13     3153.11     3254.48    212.49 o
  -4  -3  13     1284.05     1231.38     51.39 o
  -3  -3  13     5477.58     5965.27    165.40 o
  -2  -3  13     7127.97     7074.23    193.95 o
  -1  -3  13     4644.45     4636.78    171.35 o
   0  -3  13     2355.79     2531.34    109.18 o
   1  -3  13     2318.26     2597.23    112.14 o
   2  -3  13     1457.72     1768.24     82.38 o
   3  -3  13     1608.27     1796.46     83.94 o
   4  -3  13      924.51      858.85     52.29 o
   5  -3  13      865.85      709.87     74.76 o
   6  -3  13       27.48        2.75     26.33 o
   7  -3  13       75.54       91.18     34.15 o
   8  -3  13      503.11      486.25     60.47 o
  -9  -2  13        5.35       -3.63     20.58 o
  -8  -2  13        0.62      -16.35     18.16 o
  -7  -2  13      122.32      133.18     29.66 o
  -6  -2  13      664.93      685.89     64.17 o
  -5  -2  13     1183.82     1082.58     72.53 o
  -4  -2  13      939.98      875.82     36.33 o
  -3  -2  13      160.54      133.10     16.00 o
  -2  -2  13      333.55      338.31     22.18 o
  -1  -2  13       44.38       27.68     13.53 o
   0  -2  13       84.60      134.11     21.19 o
   1  -2  13       10.84       -7.44     19.79 o
   2  -2  13       92.82      135.01     21.07 o
   3  -2  13      418.04      428.20     35.34 o
   4  -2  13      419.82      348.92     33.27 o
   5  -2  13        8.20       -7.70     23.13 o
   6  -2  13      182.80      206.60     38.92 o
   7  -2  13      127.71       81.45     34.15 o
   8  -2  13       21.92        9.67     30.34 o
  -9  -1  13      175.11      131.97     30.27 o
  -8  -1  13     1347.65     1199.24     92.62 o
  -7  -1  13     2177.69     2097.62    144.08 o
  -6  -1  13      841.62      988.57     81.73 o
  -5  -1  13     2485.51     2384.12    119.71 o
  -4  -1  13     2537.23     2484.06     89.03 o
  -3  -1  13     6872.96     7701.06    208.83 o
  -2  -1  13     1448.08     1379.24     89.61 o
  -1  -1  13     8678.10     9884.27    309.46 o
   0  -1  13      100.35       88.42     21.97 o
   1  -1  13      220.24      198.34     24.18 o
   2  -1  13      966.34     1047.70     56.11 o
   3  -1  13     1261.65     1282.76     64.47 o
   4  -1  13     3233.26     3146.29    131.22 o
   5  -1  13      775.93      712.05     65.18 o
   6  -1  13      238.22      233.13     53.58 o
   7  -1  13      655.03      676.45    124.40 o
   8  -1  13      472.87      634.07    118.05 o
  -9   0  13      319.67      301.48     38.14 o
  -8   0  13       31.11       36.32     21.19 o
  -7   0  13       83.44       92.02     28.45 o
  -6   0  13      411.94      350.16     33.16 o
  -5   0  13       93.09       96.92     19.62 o
  -4   0  13      460.24      442.07     27.84 o
  -3   0  13      841.04      950.28     47.46 o
  -2   0  13      179.19      218.70     18.95 o
  -1   0  13       40.26       -3.83     46.79 o
   0   0  13     4261.64     4667.33    178.11 o
   1   0  13      643.17      603.32     42.45 o
   2   0  13       18.20        8.46     14.54 o
   3   0  13        0.73      -19.87     13.82 o
   4   0  13     1349.93     1329.47     67.82 o
   5   0  13        8.50      -21.23     21.08 o
   6   0  13      724.32      837.51     74.54 o
   7   0  13      337.52      338.11     49.94 o
   8   0  13      101.22       94.02     37.12 o
  -9   1  13      826.77      839.65     67.80 o
  -8   1  13      663.15      659.86     61.14 o
  -7   1  13     1843.25     1885.73    131.97 o
  -6   1  13     2242.76     2288.45    186.81 o
  -5   1  13     2141.13     2102.56    104.13 o
  -4   1  13     1552.66     1693.84    117.62 o
  -3   1  13      285.86      248.17     51.66 o
  -2   1  13     1557.74     1469.01     72.92 o
  -1   1  13     4487.41     4411.68    164.94 o
   0   1  13     2696.34     2624.31    107.61 o
   1   1  13     4832.98     5110.09    195.08 o
   2   1  13     3030.23     3030.87    125.76 o
   3   1  13     1075.77     1119.01     59.15 o
   4   1  13     3059.14     3103.42    168.79 o
   5   1  13      222.80      268.07     41.38 o
   6   1  13     1914.36     2103.78    171.62 o
   7   1  13     1205.02     1284.08    112.90 o
  -9   2  13        3.82        9.08     19.98 o
  -8   2  13      133.96      170.11     32.69 o
  -7   2  13       83.72      -19.92    155.28 o
  -6   2  13       52.18       17.34     22.92 o
  -5   2  13       94.75       51.68     73.35 o
  -4   2  13      202.66      174.97     49.09 o
  -3   2  13        9.60       -8.44     10.07 o
  -2   2  13     2210.75     2357.89     84.57 o
  -1   2  13     1932.92     2053.21    109.55 o
   0   2  13        0.15       42.00     17.91 o
   1   2  13        5.53       35.60    134.10 o
   2   2  13       78.44       68.72     27.87 o
   3   2  13       37.15       32.87     17.12 o
   4   2  13       48.93       59.53     27.33 o
   5   2  13       15.97       41.67     26.59 o
   6   2  13       19.43        0.49     25.84 o
   7   2  13      108.35      132.28     38.40 o
  -9   3  13      138.81      160.42     31.48 o
  -8   3  13      403.31     -709.50    512.75 o
  -7   3  13     1064.17      -46.01    515.78 o
  -6   3  13     3678.37     3942.28    189.32 o
  -5   3  13      226.11      245.48     42.53 o
  -4   3  13      479.44      508.10     34.83 o
  -3   3  13     1448.34     1382.63     50.62 o
  -2   3  13     2687.69     2773.96    161.01 o
  -1   3  13     6203.40     6066.85    295.30 o
   0   3  13     3173.60     2816.83    132.46 o
   1   3  13     5373.15     5200.74    295.94 o
   2   3  13      279.61      296.07     95.16 o
   3   3  13      889.30      905.58     63.09 o
   4   3  13        6.91      -33.90     25.43 o
   5   3  13     3311.10     3290.80    227.01 o
   6   3  13      802.01     1013.89     85.59 o
   7   3  13      126.41      173.14     97.77 o
  -9   4  13       97.21       88.38     32.69 o
  -8   4  13        7.55      -13.44    429.51 o
  -7   4  13      238.02      264.81    179.80 o
  -6   4  13        3.89       -5.85    215.21 o
  -5   4  13        4.60       65.92     70.53 o
  -4   4  13      102.97      133.90     17.82 o
  -3   4  13       62.16       83.73     24.65 o
  -2   4  13        0.02      -30.11     37.52 o
  -1   4  13     1811.46     1826.94    196.80 o
   0   4  13        0.09        4.95     25.99 o
   1   4  13     1539.21     1518.14     83.01 o
   2   4  13      236.01      202.24     85.37 o
   3   4  13       23.63       -5.28     82.58 o
   4   4  13      196.80      189.48     44.80 o
   5   4  13      309.52      333.56     58.12 o
   6   4  13       32.35       -9.69     32.69 o
   7   4  13        0.03       15.41     31.90 o
  -9   5  13      391.96      447.98     65.38 o
  -8   5  13      713.07     -381.99    536.97 o
  -7   5  13      754.80      322.06    564.81 o
  -6   5  13       22.02      -46.28    269.39 o
  -5   5  13     1939.76     2141.58    217.86 o
  -4   5  13      586.92      580.79     30.58 o
  -3   5  13     1480.75     1557.65     81.99 o
  -2   5  13      135.84      104.70     50.30 o
  -1   5  13     1402.23     1392.87    154.13 o
   0   5  13     1255.54     1290.52    155.97 o
   1   5  13     3217.83     3009.82    328.98 o
   2   5  13     1025.48      989.43     72.54 o
   3   5  13     4060.12     4216.94    245.44 o
   4   5  13      901.12     1070.90     96.86 o
   5   5  13      565.65      506.70     70.22 o
   6   5  13      349.99      383.20     65.99 o
  -9   6  13       55.10       66.76     48.90 o
  -8   6  13       57.52      203.66    185.55 o
  -7   6  13       32.96      131.28     91.11 o
  -6   6  13      705.04      761.10    109.62 o
  -5   6  13      917.23      988.72    123.64 o
  -4   6  13        4.45        8.64     20.86 o
  -3   6  13      236.48      258.92     25.07 o
  -2   6  13      874.26      799.97     69.22 o
  -1   6  13      590.63      485.75     95.24 o
   0   6  13     1543.83     1392.96    175.11 o
   1   6  13       10.00       47.65    153.75 o
   2   6  13       94.26       94.66     36.55 o
   3   6  13      172.00     1182.90    628.38 o
   4   6  13        6.63      294.21    555.73 o
   5   6  13       33.29       19.98     32.69 o
   6   6  13      126.12      100.49     42.38 o
  -9   7  13     1387.04     1668.44    800.30 o
  -8   7  13      685.98      883.75    608.70 o
  -7   7  13       61.12       -1.75    199.18 o
  -6   7  13      535.66      644.81    161.79 o
  -5   7  13      543.80      592.27     85.74 o
  -4   7  13     2876.70     3152.12    294.71 o
  -3   7  13     2171.68     2062.02    200.59 o
  -2   7  13     2081.62     1924.28    198.70 o
  -1   7  13      408.76      329.25    136.51 o
   0   7  13     1662.46     1551.78    223.49 o
   1   7  13      809.02      833.98    121.46 o
   2   7  13     3671.52     3833.30    274.48 o
   3   7  13      876.08      955.79    248.81 o
   4   7  13       52.31       17.77     78.70 o
   5   7  13      395.45      418.92     68.41 o
  -9   8  13       69.00       68.61    451.00 o
  -8   8  13        1.98      -27.12    171.34 o
  -7   8  13       37.80       37.96     65.02 o
  -6   8  13       14.89      -14.80     62.29 o
  -5   8  13        6.40        3.81    147.64 o
  -4   8  13       86.20      104.95    139.22 o
  -3   8  13        8.98       22.08    116.07 o
  -2   8  13        1.65       -8.17     64.22 o
  -1   8  13      275.77      239.97    120.06 o
   0   8  13       14.35       27.01     79.58 o
   1   8  13        0.00       43.24     23.47 o
   2   8  13       24.26       59.42     95.30 o
   3   8  13       21.25      154.86     92.35 o
   4   8  13        3.91      -14.84     45.71 o
   5   8  13       13.58       46.01     39.95 o
  -8   9  13      960.80      992.72    341.62 o
  -7   9  13        8.88        0.54     62.62 o
  -6   9  13     1283.12     1519.82    272.61 o
  -5   9  13      831.04      901.46    127.69 o
  -4   9  13     1880.26     1907.53    288.51 o
  -3   9  13     1486.82     1729.48    281.51 o
  -2   9  13      889.19      848.47    155.90 o
  -1   9  13        2.80      -10.49     35.51 o
   0   9  13     1948.38     2008.49    243.30 o
   1   9  13     2175.93     2416.90    287.91 o
   2   9  13      822.76      857.25     88.90 o
   3   9  13        1.37       16.91     27.18 o
   4   9  13        7.12      -31.84     82.94 o
  -8  10  13      416.09      295.13    145.18 o
  -7  10  13      258.22      323.04     80.48 o
  -6  10  13       83.05       43.58     62.62 o
  -5  10  13       28.95      193.96    174.02 o
  -4  10  13       49.11      269.40    135.69 o
  -3  10  13     1119.63     1021.13    124.06 o
  -2  10  13      169.68      187.38     68.72 o
  -1  10  13       86.69       29.50     58.12 o
   0  10  13     1299.31     1335.83    220.89 o
   1  10  13      169.92      149.15     87.18 o
   2  10  13        0.07       38.67    143.17 o
   3  10  13       10.77       -7.98     30.19 o
   4  10  13      211.61      195.87    168.29 o
  -7  11  13      731.44      851.58    283.91 o
  -6  11  13      263.79      279.40    165.17 o
  -5  11  13      512.67      375.61    263.48 o
  -4  11  13     1452.69     1230.50    259.93 o
  -3  11  13      360.72      281.04    120.60 o
  -2  11  13      581.94      648.44    155.12 o
  -1  11  13      682.83      651.17    226.50 o
   0  11  13     1262.60     1132.76    241.31 o
   1  11  13       77.82       57.25     32.46 o
   2  11  13      208.35      313.64    136.68 o
   3  11  13      112.83       97.64    157.09 o
  -7  12  13      100.96      171.49     84.57 o
  -6  12  13       90.65      162.76     78.16 o
  -5  12  13       89.90       65.91    113.74 o
  -4  12  13      609.66      506.63    208.77 o
  -3  12  13        5.18       63.41     67.51 o
  -2  12  13       53.40       79.34    146.96 o
  -1  12  13      117.91      150.71    182.08 o
   0  12  13       35.79       -6.22    162.34 o
   1  12  13       90.11      -49.90    298.75 o
   2  12  13      372.57      321.53    279.38 o
  -6  13  13       69.73       14.65    308.75 o
  -5  13  13      245.21      192.18     89.19 o
  -4  13  13      411.77      476.31    184.04 o
  -3  13  13     1144.41     1114.77    147.78 o
  -2  13  13      957.33     1184.23    281.55 o
  -1  13  13      521.24      432.83    214.74 o
   0  13  13       34.61      -29.74    171.65 o
   1  13  13      104.62      372.70    250.32 o
  -4  14  13        4.93      -18.01    137.02 o
  -3  14  13        1.35        5.89    101.70 o
  -2  14  13      398.41      520.44    347.63 o
  -1  14  13        0.07     -340.32    342.94 o
   0 -14  14      318.00      373.51    262.13 o
   1 -14  14     1041.31     1014.00    309.35 o
   2 -14  14      235.53      313.58    213.70 o
  -2 -13  14      470.86      453.42     72.04 o
  -1 -13  14        0.13      -16.08     29.97 o
   0 -13  14       88.58     -166.48    158.61 o
   1 -13  14        6.85      107.15    185.85 o
   2 -13  14        0.18       10.94     66.32 o
   3 -13  14       93.38      -21.95     88.08 o
   4 -13  14      255.42      228.12    108.66 o
  -4 -12  14     1687.67     1808.25    151.95 o
  -3 -12  14     1178.86     1410.52    125.92 o
  -2 -12  14       57.68       41.77     30.27 o
  -1 -12  14      104.63       56.87     45.71 o
   0 -12  14      231.31      182.23     49.64 o
   1 -12  14      938.50      846.45    161.03 o
   2 -12  14      399.88      528.56     93.53 o
   3 -12  14      571.30      499.04     91.97 o
   4 -12  14       39.46       73.73     60.26 o
   5 -12  14      211.98      308.11     76.50 o
  -4 -11  14       71.11       39.35     33.90 o
  -3 -11  14      370.41      381.38     62.96 o
  -2 -11  14      397.84      465.31     64.59 o
  -1 -11  14       28.99      -31.37     30.87 o
   0 -11  14      112.59       66.44    104.20 o
   1 -11  14       54.43      -14.71     39.57 o
   2 -11  14       52.53        9.40     51.05 o
   3 -11  14       20.20      -23.35     45.54 o
   4 -11  14        0.14       16.35     49.68 o
   5 -11  14       42.32       18.78    121.07 o
  -5 -10  14      679.55      761.56     88.38 o
  -4 -10  14     1047.96     1075.75    100.49 o
  -3 -10  14      436.02      451.00     65.38 o
  -2 -10  14      110.78       97.07     35.51 o
  -1 -10  14      480.82      492.37     62.36 o
   0 -10  14     1110.91     1180.73     79.60 o
   1 -10  14     1460.83     1478.00     90.10 o
   2 -10  14     1748.96     1769.90    180.10 o
   3 -10  14     1117.96     1053.71    118.65 o
   4 -10  14      743.49      793.49     94.99 o
   5 -10  14     1457.09     1502.30    135.45 o
   6 -10  14     2050.93     1825.42    185.55 o
  -6  -9  14       13.32       12.11     28.45 o
  -5  -9  14       75.39        3.63     26.03 o
  -4  -9  14      357.52      308.74     52.67 o
  -3  -9  14     1390.83     1212.83     99.92 o
  -2  -9  14      228.81      146.06     60.84 o
  -1  -9  14      733.82      653.27     58.79 o
   0  -9  14       68.63       17.23     23.83 o
   1  -9  14      105.68       77.06     25.06 o
   2  -9  14     1168.19     1079.11     70.52 o
   3  -9  14        2.91      -25.90     34.90 o
   4  -9  14       82.50      160.12     49.84 o
   5  -9  14      114.71       32.31     59.93 o
   6  -9  14        4.30       24.93     42.59 o
  -7  -8  14      192.43      221.57     47.22 o
  -6  -8  14      234.45      248.81     46.61 o
  -5  -8  14      367.93      400.76     58.72 o
  -4  -8  14      641.99      582.37     70.83 o
  -3  -8  14     1732.53     1781.66    124.70 o
  -2  -8  14     1418.95     1475.55    108.04 o
  -1  -8  14     1180.16     1235.01     91.33 o
   0  -8  14      785.57      820.18     69.89 o
   1  -8  14     2922.68     2871.89    199.05 o
   2  -8  14     3607.37     3754.99    164.26 o
   3  -8  14     2667.71     2829.34    179.18 o
   4  -8  14      880.43      875.37    194.93 o
   5  -8  14      766.19      768.29     85.87 o
   6  -8  14        3.61       -0.18     38.06 o
   7  -8  14      308.69      270.52     58.99 o
  -7  -7  14      114.27      101.10     33.90 o
  -6  -7  14      307.56      351.12     53.88 o
  -5  -7  14      369.26      297.24     48.43 o
  -4  -7  14       67.20       -0.61     25.43 o
  -3  -7  14       57.38       69.36     75.67 o
  -2  -7  14      907.35      791.16     74.04 o
  -1  -7  14      305.94      279.52     25.18 o
   0  -7  14       48.44       42.09     23.61 o
   1  -7  14      286.53      316.47     46.91 o
   2  -7  14      149.53      149.88     28.36 o
   3  -7  14       55.38       19.35     19.78 o
   4  -7  14       12.01       35.71     34.66 o
   5  -7  14       76.77       91.48     39.40 o
   6  -7  14        0.09      -10.45     31.51 o
   7  -7  14       15.43       44.38     41.28 o
  -7  -6  14       31.64       33.30     26.64 o
  -6  -6  14      268.17      244.57     44.19 o
  -5  -6  14      351.98      335.38     50.25 o
  -4  -6  14     1897.00     2111.02    181.91 o
  -3  -6  14     2403.81     2681.60    193.72 o
  -2  -6  14      442.88      443.89     32.23 o
  -1  -6  14      361.19      376.15     29.70 o
   0  -6  14      346.46      306.62     35.75 o
   1  -6  14      915.92      997.39     62.37 o
   2  -6  14     5775.95     6508.68    283.59 o
   3  -6  14     4531.34     4977.66    203.12 o
   4  -6  14     1432.11     1633.06    137.12 o
   5  -6  14      203.96      141.44     42.11 o
   6  -6  14      436.08      475.79     63.97 o
   7  -6  14     2086.23     1998.43    137.19 o
  -8  -5  14      102.23       81.73     32.08 o
  -7  -5  14      314.08      316.00     47.22 o
  -6  -5  14      555.40      467.95     58.12 o
  -5  -5  14       50.87        3.03     19.98 o
  -4  -5  14      207.11      199.61     36.70 o
  -3  -5  14       53.66       11.98     18.09 o
  -2  -5  14      264.77      307.50     25.37 o
  -1  -5  14      422.52      362.07     29.63 o
   0  -5  14     1314.92     1416.46     75.52 o
   1  -5  14      772.05      864.42     54.99 o
   2  -5  14       70.73       71.30     20.32 o
   3  -5  14     3227.30     3555.91    150.26 o
   4  -5  14      665.93      598.58     65.51 o
   5  -5  14       52.77       42.63     32.07 o
   6  -5  14        3.32        6.92     28.87 o
   7  -5  14        0.70      -36.43     28.42 o
  -8  -4  14      877.50      897.77     79.91 o
  -7  -4  14      601.30      546.65     62.96 o
  -6  -4  14     2060.02     1908.74    138.63 o
  -5  -4  14       25.07       -3.63     23.61 o
  -4  -4  14     2417.03     2364.28    143.68 o
  -3  -4  14     1317.36     1390.87     64.02 o
  -2  -4  14     3632.93     3758.94    118.92 o
  -1  -4  14     2231.20     2306.57    105.79 o
   0  -4  14     2510.55     2754.95    120.80 o
   1  -4  14     2106.55     2600.19    121.97 o
   2  -4  14     2671.26     3151.17    134.51 o
   3  -4  14     1761.66     1867.75     89.39 o
   4  -4  14     1917.61     2035.35    126.98 o
   5  -4  14     1909.49     1793.86    116.10 o
   6  -4  14      978.54      865.10     80.44 o
   7  -4  14      783.04      747.10     76.94 o
  -8  -3  14      425.97      438.89     53.27 o
  -7  -3  14        9.27        0.00     19.37 o
  -6  -3  14       17.72       -8.48     19.37 o
  -5  -3  14     2487.89     2432.99    167.69 o
  -4  -3  14      492.77      476.79     29.01 o
  -3  -3  14        9.51        2.97     10.99 o
  -2  -3  14      626.54      577.12     33.25 o
  -1  -3  14     1773.14     1763.31     71.40 o
   0  -3  14      119.12       96.01     20.11 o
   1  -3  14       91.03       89.92     20.64 o
   2  -3  14     1122.08     1393.87     70.19 o
   3  -3  14      100.78       85.49     21.44 o
   4  -3  14      299.69      241.34     44.12 o
   5  -3  14        3.03       12.50     29.66 o
   6  -3  14      706.16      678.16     69.66 o
   7  -3  14      124.72      117.69     40.86 o
  -9  -2  14      513.72      555.73     59.93 o
  -8  -2  14     2048.32     1754.37    127.13 o
  -7  -2  14     3101.59     3155.20    208.25 o
  -6  -2  14     1018.16      903.22     80.51 o
  -5  -2  14      576.81      513.36     59.93 o
  -4  -2  14       98.30       86.45     14.87 o
  -3  -2  14     2722.46     3031.96     91.53 o
  -2  -2  14    10288.04    10720.02    339.98 o
  -1  -2  14     6856.21     7074.82    230.44 o
   0  -2  14     2479.06     2895.06    122.58 o
   1  -2  14      352.00      428.66     35.55 o
   2  -2  14      166.32      177.51     25.18 o
   3  -2  14     2168.26     2216.33     98.80 o
   4  -2  14     2681.34     2479.62    143.57 o
   5  -2  14     1579.51     1470.74     99.11 o
   6  -2  14        3.83      -26.20     29.97 o
   7  -2  14      230.97      231.00     45.87 o
  -9  -1  14        2.44        0.61     20.58 o
  -8  -1  14        1.76       -6.05     21.19 o
  -7  -1  14       29.91      -13.92     21.19 o
  -6  -1  14        1.43      -18.16     19.37 o
  -5  -1  14        0.02       10.13     13.08 o
  -4  -1  14      281.92      278.25     20.62 o
  -3  -1  14       10.21       11.53     11.01 o
  -2  -1  14       54.91       23.83     21.19 o
  -1  -1  14      699.30      759.88     39.08 o
   0  -1  14       85.68       55.00     35.84 o
   1  -1  14       27.04       52.63     24.84 o
   2  -1  14     1387.95     1456.57     72.15 o
   3  -1  14      118.56      124.27     23.46 o
   4  -1  14      253.97      237.66     40.72 o
   5  -1  14       12.45       27.09     24.92 o
   6  -1  14        3.99      -22.75     25.58 o
   7  -1  14      190.01      193.96     43.92 o
  -9   0  14     1058.74     1120.54     87.78 o
  -8   0  14     2086.18     2077.64    142.87 o
  -7   0  14     3088.69     3290.20    214.91 o
  -6   0  14     1427.45     1523.12    115.63 o
  -5   0  14      909.99      984.77     87.64 o
  -4   0  14      959.31      927.67     36.50 o
  -3   0  14      615.66      579.20     33.11 o
  -2   0  14     4364.29     4480.21    147.73 o
  -1   0  14      306.76      310.31     25.38 o
   0   0  14     1680.23     1680.84     77.10 o
   1   0  14      106.35       54.32     17.67 o
   2   0  14     2600.16     2682.73    113.57 o
   3   0  14     2719.72     2824.01    119.62 o
   4   0  14     3576.49     3554.75    190.85 o
   5   0  14        5.82        0.70     26.94 o
   6   0  14      563.87      585.48     94.44 o
   7   0  14      471.53      540.68     63.97 o
  -9   1  14      232.68      303.29     40.56 o
  -8   1  14      375.22      327.51     44.80 o
  -7   1  14      821.94      811.20     76.28 o
  -6   1  14      404.85      368.23    258.19 o
  -5   1  14      555.60      547.94     35.68 o
  -4   1  14      265.05      244.01     34.25 o
  -3   1  14     1657.03     1637.74     60.09 o
  -2   1  14        3.17      -35.63     36.01 o
  -1   1  14     1921.49     1825.90     95.74 o
   0   1  14        0.93      -20.75     38.10 o
   1   1  14       25.32       32.38     89.91 o
   2   1  14       96.41       72.37     18.19 o
   3   1  14      743.14      675.78     47.36 o
   4   1  14      579.17      692.54    114.11 o
   5   1  14       11.97      -16.39     23.83 o
   6   1  14       44.21       85.00     37.23 o
   7   1  14      221.14      335.21     52.86 o
  -9   2  14      245.05      296.63     41.17 o
  -8   2  14      287.15      351.12     46.61 o
  -7   2  14      766.78     -164.06    497.01 o
  -6   2  14      643.58      721.70    123.16 o
  -5   2  14     2056.06     2104.83    100.18 o
  -4   2  14     1289.05     1259.78     46.44 o
  -3   2  14      517.20      497.91     27.91 o
  -2   2  14     2120.98     1941.47     99.52 o
  -1   2  14     2065.15     2034.64    106.76 o
   0   2  14     6960.37     7028.49    259.06 o
   1   2  14     2444.81     2526.38    108.37 o
   2   2  14     2161.81     2234.70     98.94 o
   3   2  14      698.93      741.78     58.12 o
   4   2  14     2458.71     2440.79    141.45 o
   5   2  14     1860.10     2026.64    126.16 o
   6   2  14      947.31     1148.06     89.76 o
   7   2  14      267.17      293.24     50.51 o
  -9   3  14      313.80      340.22     45.40 o
  -8   3  14       62.36       10.90     27.85 o
  -7   3  14      101.66       16.32    209.76 o
  -6   3  14      141.76       98.83     43.41 o
  -5   3  14        2.70      -13.69     60.36 o
  -4   3  14      141.73      109.41     29.62 o
  -3   3  14      868.02      878.18     71.47 o
  -2   3  14     1480.65     1577.73    103.83 o
  -1   3  14      406.09      357.57     27.39 o
   0   3  14       93.62       93.29     20.13 o
   1   3  14       49.38     1138.10    550.89 o
   2   3  14      382.56      353.27    139.20 o
   3   3  14       61.91       22.93     32.99 o
   4   3  14      228.87      286.95     53.27 o
   5   3  14      354.02      440.55     54.42 o
   6   3  14       19.64      -18.38     28.77 o
   7   3  14       29.02      -20.49     29.33 o
  -8   4  14      120.32      124.95    429.21 o
  -7   4  14     2063.78     1852.70    546.65 o
  -6   4  14     4361.91     4671.42    829.97 o
  -5   4  14     6257.23     6403.73    296.07 o
  -4   4  14        8.64      -40.25     20.12 o
  -3   4  14      497.81      565.89     48.54 o
  -2   4  14     3573.53     3776.39    129.23 o
  -1   4  14     8831.64     8380.37    666.83 o
   0   4  14     4186.06     3888.08    315.39 o
   1   4  14      409.10      367.80    204.96 o
   2   4  14      354.12      336.76     38.76 o
   3   4  14      384.04      445.81    101.53 o
   4   4  14     1444.69     1615.74    131.37 o
   5   4  14     1544.78     1927.51    151.95 o
   6   4  14     1272.00     1553.39    135.00 o
  -9   5  14        0.48      -11.50     35.11 o
  -8   5  14       16.01      -35.90    370.49 o
  -7   5  14      107.96      166.34    137.42 o
  -6   5  14       82.06       67.52    192.51 o
  -5   5  14      603.59      795.10    107.46 o
  -4   5  14      246.76      282.22     28.11 o
  -3   5  14      115.50      117.99     38.13 o
  -2   5  14      166.55      129.97     20.74 o
  -1   5  14      161.65      147.22     59.59 o
   0   5  14     1587.11     1571.08    216.13 o
   1   5  14      100.01       42.65     35.75 o
   2   5  14      180.45      199.52     69.83 o
   3   5  14      721.39      715.26    176.47 o
   4   5  14      110.81      131.37     40.56 o
   5   5  14      265.40      345.06     62.96 o
   6   5  14      179.49      219.14     55.09 o
  -9   6  14      346.92     -601.74    646.54 o
  -8   6  14      551.57     -473.40    583.58 o
  -7   6  14     2254.10      909.87    686.49 o
  -6   6  14      318.56      350.56    203.18 o
  -5   6  14        3.44      -50.29     38.99 o
  -4   6  14      125.16      189.66     32.07 o
  -3   6  14     1013.69      905.46     73.11 o
  -2   6  14     1390.08     1294.75     88.69 o
  -1   6  14     5659.35     5788.05    404.40 o
   0   6  14       59.86       27.98     38.10 o
   1   6  14     1948.25     1905.32    135.06 o
   2   6  14     1255.82     1255.73    219.21 o
   3   6  14     1949.25     1940.05    204.62 o
   4   6  14      685.72      846.93     96.86 o
   5   6  14      322.28      430.42     68.41 o
   6   6  14      180.12      316.00     64.17 o
  -9   7  14      209.45      256.95    329.93 o
  -8   7  14      123.43      131.75    362.32 o
  -7   7  14      145.26      218.58    118.85 o
  -6   7  14      606.84      554.53     84.53 o
  -5   7  14      134.20      102.49     58.68 o
  -4   7  14       11.68        2.14     21.44 o
  -3   7  14      836.01      706.03     97.07 o
  -2   7  14      204.37      152.96     29.01 o
  -1   7  14       12.22      -10.70     34.25 o
   0   7  14     1045.97      972.03     67.77 o
   1   7  14       21.66       12.20     24.00 o
   2   7  14        3.89      300.42    713.73 o
   3   7  14        7.16        4.67     44.19 o
   4   7  14      187.04      558.15    625.96 o
   5   7  14       29.48       68.41     40.56 o
  -8   8  14      812.18      863.00    103.82 o
  -7   8  14       18.24      -24.19     74.35 o
  -6   8  14     1497.28     1985.67    244.29 o
  -5   8  14     1902.67     1861.11    202.95 o
  -4   8  14     3986.46     3793.40    236.47 o
  -3   8  14     2126.20     2151.70    291.70 o
  -2   8  14      134.52      128.34    120.43 o
  -1   8  14       10.10       -9.64     49.19 o
   0   8  14     2103.00     2009.55    165.49 o
   1   8  14     2220.60     2548.27    292.89 o
   2   8  14     1495.17     1569.89    181.68 o
   3   8  14       39.63       11.96     70.53 o
   4   8  14       39.84       83.41     39.87 o
   5   8  14      365.51      452.21     72.64 o
  -8   9  14       76.47       -6.30    235.64 o
  -7   9  14        0.09       18.35    118.19 o
  -6   9  14        5.90       46.06     81.46 o
  -5   9  14      171.22      142.06     72.91 o
  -4   9  14       23.49      -59.75     57.26 o
  -3   9  14       13.38      -82.25    145.27 o
  -2   9  14        7.27      -32.86     78.87 o
  -1   9  14      172.85       93.60     39.58 o
   0   9  14       51.53       31.36     35.82 o
   1   9  14        2.42       51.56     45.09 o
   2   9  14       65.50      101.56     73.17 o
   3   9  14       31.30       48.80     34.67 o
   4   9  14       36.59       51.58     39.89 o
  -8  10  14       23.56      -62.41    247.55 o
  -7  10  14      772.75      729.77    322.54 o
  -6  10  14     1089.44     1232.33    253.22 o
  -5  10  14     1404.75     1324.83    329.10 o
  -4  10  14     1376.02     1265.20    149.39 o
  -3  10  14       78.61      155.04     64.01 o
  -2  10  14      136.82      118.23     68.58 o
  -1  10  14      920.33      990.73    218.09 o
   0  10  14      730.31      810.18    145.92 o
   1  10  14      498.53      573.28     96.73 o
   2  10  14      329.12      329.72    136.07 o
   3  10  14       18.65       27.12     60.23 o
  -7  11  14      132.25      219.91     79.56 o
  -6  11  14      231.59      382.56    146.39 o
  -5  11  14       22.95       52.21     83.22 o
  -4  11  14       10.13       89.35     67.20 o
  -3  11  14       18.57      -64.78     80.62 o
  -2  11  14      177.81      151.44    102.47 o
  -1  11  14       31.11       14.03     57.85 o
   0  11  14        0.01       -8.08     58.55 o
   1  11  14      298.14      217.23    183.57 o
   2  11  14      320.29      294.99    104.49 o
   3  11  14       13.77      -22.70    184.03 o
  -6  12  14      275.95      188.04    239.48 o
  -5  12  14      207.92      131.70    157.73 o
  -4  12  14      347.59      405.07    108.60 o
  -3  12  14      806.54      802.71    190.63 o
  -2  12  14      308.56      367.51    146.12 o
  -1  12  14      319.84      268.18    169.66 o
   0  12  14      355.10      234.58    194.90 o
   1  12  14      357.31      500.55    228.66 o
  -5  13  14        1.07       -0.05    102.15 o
  -4  13  14       35.35      -46.65    148.12 o
  -3  13  14       33.11       -2.77     85.10 o
  -2  13  14        5.22       42.43     99.32 o
  -1  13  14       20.47       36.26    175.92 o
   0  13  14       27.66      -53.23    173.79 o
  -2 -13  15     1033.15     1041.85    113.20 o
  -1 -13  15      535.39      640.63     82.47 o
   0 -13  15      591.70      394.10    236.70 o
   1 -13  15     1518.71      555.13    246.39 o
   2 -13  15      893.11      719.00    117.42 o
   3 -13  15      393.42      299.28     87.07 o
  -3 -12  15       47.32       61.14     36.93 o
  -2 -12  15        1.17      -22.40     25.43 o
  -1 -12  15      495.50      425.20     66.87 o
   0 -12  15        5.39      -45.51     25.13 o
   1 -12  15       32.29       87.78    153.16 o
   2 -12  15       54.38       73.85     63.20 o
   3 -12  15       33.56       -2.61     58.59 o
   4 -12  15        7.47      -74.73     52.40 o
  -4 -11  15      804.27     1072.72    114.42 o
  -3 -11  15      594.23      704.05     85.36 o
  -2 -11  15       35.65       52.84     34.51 o
  -1 -11  15      104.69       36.25    155.58 o
   0 -11  15     1976.88     1918.49    136.82 o
   1 -11  15      414.87      488.06     88.06 o
   2 -11  15      890.71      782.75    104.01 o
   3 -11  15       15.50      -37.00     45.34 o
   4 -11  15      674.61      617.38     92.04 o
   5 -11  15     1142.86     1063.32    118.52 o
  -5 -10  15        1.64        7.26     30.87 o
  -4 -10  15      350.20      349.30     58.12 o
  -3 -10  15        5.53      -15.13     23.00 o
  -2 -10  15       81.79       80.20     34.29 o
  -1 -10  15      536.48      515.86     66.46 o
   0 -10  15        0.91      -44.66     22.33 o
   1 -10  15       17.56       -7.01     22.48 o
   2 -10  15      105.98       22.34     49.92 o
   3 -10  15       10.97      -17.23     40.14 o
   4 -10  15       49.68      107.69     52.02 o
   5 -10  15       42.56       33.28     54.48 o
   6 -10  15       46.65       51.07     51.93 o
  -6  -9  15      216.62      220.96     49.04 o
  -5  -9  15      835.58      809.38     90.20 o
  -4  -9  15     1079.78     1238.59    108.97 o
  -3  -9  15      199.43      207.64     44.19 o
  -2  -9  15      224.55      230.59     43.28 o
  -1  -9  15     1711.03     1530.80    113.17 o
   0  -9  15     1666.09     1555.26    120.98 o
   1  -9  15     2239.60     2518.47    126.16 o
   2  -9  15     1124.19     1314.72     80.67 o
   3  -9  15     1908.34     1838.65    143.21 o
   4  -9  15     1241.42     1315.04    122.66 o
   5  -9  15     1192.45     1239.91    118.77 o
   6  -9  15      390.49      432.15     74.24 o
  -6  -8  15       27.75      -36.93     23.00 o
  -5  -8  15       84.99       41.17     30.27 o
  -4  -8  15      858.69      923.80     88.99 o
  -3  -8  15       26.38       35.15     27.82 o
  -2  -8  15        2.45      -20.55     22.55 o
  -1  -8  15       12.16       -3.79     19.52 o
   0  -8  15       10.68      -24.73     25.42 o
   1  -8  15      230.35      269.89     36.78 o
   2  -8  15       71.29       89.41     46.84 o
   3  -8  15      302.45      383.66     89.60 o
   4  -8  15      919.46      898.71     92.33 o
   5  -8  15      344.02      299.36     98.37 o
   6  -8  15        2.65      -16.42     39.35 o
  -7  -7  15      288.71      335.38     55.69 o
  -6  -7  15      378.94      388.04     56.91 o
  -5  -7  15     1130.18     1180.48    102.91 o
  -4  -7  15     1317.94     1337.87    111.39 o
  -3  -7  15     4376.73     4247.79    238.32 o
  -2  -7  15     4694.61     4548.96    195.97 o
  -1  -7  15     1603.45     1612.17     71.48 o
   0  -7  15      263.77      250.80     33.99 o
   1  -7  15      741.62      741.95     72.29 o
   2  -7  15     2197.08     2451.47    117.10 o
   3  -7  15      817.12      806.82     86.63 o
   4  -7  15       93.40      106.32     42.06 o
   5  -7  15      582.61      533.02     70.86 o
   6  -7  15     1490.30     1319.27    116.26 o
   7  -7  15     1279.55     1234.67    114.66 o
  -7  -6  15      110.76       88.38     32.08 o
  -6  -6  15        5.52      -10.90     20.58 o
  -5  -6  15      137.13      138.02     36.93 o
  -4  -6  15       15.38        2.42     21.19 o
  -3  -6  15        0.44       16.38     21.85 o
  -2  -6  15       27.35        8.67     13.99 o
  -1  -6  15      234.75      214.22     34.98 o
   0  -6  15      158.59      118.19     43.12 o
   1  -6  15      429.57      502.67     44.73 o
   2  -6  15        7.90      -12.53     21.93 o
   3  -6  15       32.07       33.81     20.19 o
   4  -6  15       71.95       53.01     33.45 o
   5  -6  15        0.43        5.45     51.76 o
   6  -6  15      434.79      407.27     61.52 o
   7  -6  15       46.39        3.36     36.54 o
  -8  -5  15      465.05      384.41     56.30 o
  -7  -5  15      394.94      354.14     52.06 o
  -6  -5  15       33.34       65.99     25.43 o
  -5  -5  15     1550.83     1494.06    118.05 o
  -4  -5  15     2796.89     2930.57    173.43 o
  -3  -5  15     3163.20     3301.82    227.99 o
  -2  -5  15       58.72       22.38     20.96 o
  -1  -5  15       38.31        7.77     17.73 o
   0  -5  15     1691.60     1954.16     95.64 o
   1  -5  15     5312.96     6079.16    243.06 o
   2  -5  15     5099.44     5719.63    228.94 o
   3  -5  15      615.10      661.77     49.39 o
   4  -5  15     1183.14     1165.26     93.62 o
   5  -5  15      537.41      436.43     65.68 o
   6  -5  15      548.91      561.69     67.98 o
   7  -5  15     2427.14     2304.41    150.29 o
  -8  -4  15      212.15      230.65     41.17 o
  -7  -4  15       60.13       64.77     25.43 o
  -6  -4  15      604.44      524.25     62.96 o
  -5  -4  15      861.19      903.82     82.94 o
  -4  -4  15       23.54       31.45     59.63 o
  -3  -4  15       12.84       11.81     13.11 o
  -2  -4  15      312.54      355.78     26.66 o
  -1  -4  15      795.89      844.88     54.72 o
   0  -4  15      427.06      493.03     41.77 o
   1  -4  15       78.23       89.26     20.91 o
   2  -4  15     1450.53     1680.23     83.24 o
   3  -4  15      103.61       94.60     21.89 o
   4  -4  15      659.11      644.43     67.47 o
   5  -4  15      208.50      235.45     46.02 o
   6  -4  15      131.25      199.40     69.32 o
   7  -4  15      235.75      206.12     48.93 o
  -8  -3  15      590.26      556.94     62.96 o
  -7  -3  15      533.66      426.18     56.30 o
  -6  -3  15     2677.58     2692.09    185.24 o
  -5  -3  15     3015.34     3004.46    202.80 o
  -4  -3  15     3920.52     4051.44    174.18 o
  -3  -3  15      933.51      964.18     43.82 o
  -2  -3  15     1096.76     1120.37     47.57 o
  -1  -3  15     4116.87     4086.42    168.23 o
   0  -3  15     1951.68     2098.17     96.56 o
   1  -3  15     1579.46     1922.39     90.20 o
   2  -3  15        2.30        9.19     15.85 o
   3  -3  15     2129.46     2156.90     99.85 o
   4  -3  15     1089.96      982.64     84.97 o
   5  -3  15      913.76      858.52     78.61 o
   6  -3  15      698.35      667.83     70.33 o
   7  -3  15      601.68      440.52     61.26 o
  -9  -2  15       28.04        4.84     19.98 o
  -8  -2  15       12.53       30.27     23.00 o
  -7  -2  15      724.46      745.82     72.04 o
  -6  -2  15        3.35      -17.56     21.19 o
  -5  -2  15      623.92      619.90     69.01 o
  -4  -2  15     1478.29     1487.74     53.32 o
  -3  -2  15      318.18      301.16     22.45 o
  -2  -2  15        0.75      -16.29     13.25 o
  -1  -2  15     1009.53     1097.64     65.23 o
   0  -2  15       79.03       88.14     21.22 o
   1  -2  15       51.27       50.13     18.44 o
   2  -2  15       68.90       39.56     17.46 o
   3  -2  15        0.15      -30.89     15.44 o
   4  -2  15      145.45      156.02     37.62 o
   5  -2  15       81.76       68.24     32.57 o
   6  -2  15      187.23      194.28     41.76 o
   7  -2  15       17.79      -35.76     28.14 o
  -9  -1  15     1015.29      881.42     78.09 o
  -8  -1  15     2028.07     1864.55    135.60 o
  -7  -1  15     2107.26     2025.58    144.68 o
  -6  -1  15     3505.79     3379.79    223.99 o
  -5  -1  15      361.77      345.70     81.91 o
  -4  -1  15     1147.33     1076.04     41.91 o
  -3  -1  15     3107.97     3263.83    124.05 o
  -2  -1  15     5753.87     5904.80    269.81 o
  -1  -1  15     3716.22     3887.11    133.01 o
   0  -1  15      967.72     1001.21     56.65 o
   1  -1  15      709.07      831.05     51.22 o
   2  -1  15     1144.68     1192.51     63.58 o
   3  -1  15     4909.98     4638.03    186.87 o
   4  -1  15     1376.03     1373.62     95.90 o
   5  -1  15      763.51      730.51     76.58 o
   6  -1  15     1070.73     1106.69     88.55 o
   7  -1  15      102.18       88.51     44.49 o
  -9   0  15       15.12       26.64     24.82 o
  -8   0  15        4.27        3.03     24.21 o
  -7   0  15      333.44      452.82     58.12 o
  -6   0  15       72.19      147.11     35.11 o
  -5   0  15       26.92        2.20     17.02 o
  -4   0  15      649.59      707.76     39.63 o
  -3   0  15     1544.97     1479.45     68.88 o
  -2   0  15      385.73      362.95     56.03 o
  -1   0  15      265.71      294.54     39.38 o
   0   0  15      886.45      789.93     49.52 o
   1   0  15       61.50       42.18     18.12 o
   2   0  15      363.39      329.05     33.16 o
   3   0  15       47.12       43.61     20.05 o
   4   0  15      719.06      644.96     74.76 o
   5   0  15      222.61      173.42     39.61 o
   6   0  15        3.53      -35.79     26.46 o
   7   0  15      248.77      223.24     46.93 o
  -9   1  15     1765.62     1848.81    130.16 o
  -8   1  15     1221.19     1377.83    107.15 o
  -7   1  15     2518.03     2733.86    186.45 o
  -6   1  15       15.88       24.86     67.20 o
  -5   1  15      221.80      284.60     40.40 o
  -4   1  15     2005.49     2039.09     79.28 o
  -3   1  15     1361.57     1281.59     49.90 o
  -2   1  15     3144.16     3098.79    128.23 o
  -1   1  15       11.65        0.86     20.38 o
   0   1  15     4440.15     4497.11    175.04 o
   1   1  15     2777.79     2843.63    119.38 o
   2   1  15     2440.80     2256.79    103.44 o
   3   1  15     1035.98     1140.24     62.88 o
   4   1  15     1869.15     1876.94    117.42 o
   5   1  15     1530.84     1693.36    111.69 o
   6   1  15      427.15      365.76     53.20 o
   7   1  15      147.55      184.34     46.25 o
  -9   2  15       45.09       21.79     26.03 o
  -8   2  15        2.51       -8.48     24.82 o
  -7   2  15      290.73      242.16    280.59 o
  -6   2  15       50.31        8.32    114.11 o
  -5   2  15      283.10      237.35     43.39 o
  -4   2  15      366.25      388.49     24.52 o
  -3   2  15      483.96      494.47     43.23 o
  -2   2  15       25.62      -19.35     23.49 o
  -1   2  15      924.77      805.88     51.68 o
   0   2  15        0.77       -4.56     28.66 o
   1   2  15      673.60      776.91     98.93 o
   2   2  15      209.32      182.91     55.42 o
   3   2  15      454.22      520.48     43.60 o
   4   2  15      222.44      255.94     42.76 o
   5   2  15        6.18       31.53     27.90 o
   6   2  15      326.82      406.66     72.64 o
   7   2  15       49.86       72.30     43.28 o
  -9   3  15      452.13      475.82     57.51 o
  -8   3  15      244.69      292.39     49.04 o
  -7   3  15      411.41      -64.77    550.28 o
  -6   3  15      956.08     1044.04    239.73 o
  -5   3  15     4024.67     4324.96    225.35 o
  -4   3  15      201.39      144.60     25.01 o
  -3   3  15      974.03      874.77     48.85 o
  -2   3  15      446.50      473.12     42.59 o
  -1   3  15     1624.29     1548.40     76.02 o
   0   3  15    10504.68    10405.14    325.48 o
   1   3  15     1506.67     1547.52     76.73 o
   2   3  15      612.47      630.18     47.02 o
   3   3  15     1900.20     1934.47     95.67 o
   4   3  15     1017.62     1191.21     87.25 o
   5   3  15     1930.26     2141.91    133.23 o
   6   3  15      138.36      241.82     46.09 o
  -9   4  15        7.25      -46.61     27.24 o
  -8   4  15       99.52      170.41    454.03 o
  -7   4  15        2.38      -20.58     33.24 o
  -6   4  15       29.77        2.77    147.11 o
  -5   4  15       70.83       17.49     85.60 o
  -4   4  15       76.27       54.56     23.44 o
  -3   4  15      175.20      192.24     45.61 o
  -2   4  15       48.96       40.11     42.30 o
  -1   4  15       41.14       38.46     22.81 o
   0   4  15      325.64      232.37     94.62 o
   1   4  15      442.59      392.18     41.78 o
   2   4  15      136.45       85.97     53.36 o
   3   4  15      241.96      179.51     44.01 o
   4   4  15       62.76       97.46     38.14 o
   5   4  15       50.59       58.72     37.53 o
   6   4  15      162.35      167.97     86.57 o
  -9   5  15       20.11       51.46     39.35 o
  -8   5  15      746.96      934.48    531.52 o
  -7   5  15      760.05     -452.21    553.31 o
  -6   5  15     3243.26     3736.70    567.54 o
  -5   5  15     1234.91     1228.67    312.67 o
  -4   5  15      144.22      176.30     58.32 o
  -3   5  15      197.80      193.80     21.86 o
  -2   5  15     1303.26     1300.05     92.59 o
  -1   5  15     6311.03     6522.06    382.22 o
   0   5  15     1456.39     1415.43     81.85 o
   1   5  15      976.64      924.59     79.58 o
   2   5  15     1821.33     1920.35    132.87 o
   3   5  15      498.26      582.99     81.12 o
   4   5  15     1824.72     2086.72    161.63 o
   5   5  15      402.03      553.31     80.51 o
   6   5  15      372.92      374.12     67.80 o
  -9   6  15        3.92       16.95     41.17 o
  -8   6  15      204.82      223.87    394.40 o
  -7   6  15       20.62        2.71    328.41 o
  -6   6  15      214.63      278.92    227.92 o
  -5   6  15        2.72      -12.92     63.59 o
  -4   6  15       42.24        1.92     36.13 o
  -3   6  15      241.13      277.56     43.61 o
  -2   6  15      382.69      316.61     49.19 o
  -1   6  15       16.37       43.27     42.64 o
   0   6  15      301.62      240.64     35.47 o
   1   6  15      241.51      266.66     60.14 o
   2   6  15        5.10      503.06    544.84 o
   3   6  15      138.16      411.05    590.24 o
   4   6  15        0.08       27.85     33.90 o
   5   6  15      350.65      524.86     78.09 o
  -9   7  15      174.70      185.56    431.93 o
  -8   7  15     1403.27     1669.13    751.27 o
  -7   7  15      203.75      173.20    200.68 o
  -6   7  15     1213.22     1259.82    166.38 o
  -5   7  15      280.96      343.88    101.44 o
  -4   7  15      238.82      318.61     79.52 o
  -3   7  15     1253.02     1274.39    298.91 o
  -2   7  15      907.41      922.89    245.53 o
  -1   7  15     1647.60     1652.99    194.77 o
   0   7  15     2160.45     2186.33    134.33 o
   1   7  15      792.65      729.08     72.09 o
   2   7  15      440.68      434.45     86.85 o
   3   7  15      506.05      460.17    163.15 o
   4   7  15      198.18      209.99     95.04 o
   5   7  15      456.88      403.78     69.01 o
  -8   8  15      106.70       44.60    263.03 o
  -7   8  15       69.89      102.14    134.59 o
  -6   8  15       66.04       -7.92     72.78 o
  -5   8  15      538.88      484.48    129.60 o
  -4   8  15      107.40      136.32     76.45 o
  -3   8  15      811.13      757.19    104.77 o
  -2   8  15      135.18      137.24     60.06 o
  -1   8  15       25.91       16.78     21.77 o
   0   8  15     1287.07     1262.89    105.93 o
   1   8  15        0.38       52.63     43.08 o
   2   8  15       26.20       90.58     71.97 o
   3   8  15       48.32       73.57    108.36 o
   4   8  15      230.56      249.96    214.91 o
  -8   9  15       48.91       10.43    276.70 o
  -7   9  15      642.57      733.79    191.08 o
  -6   9  15      625.13      736.79    131.97 o
  -5   9  15     1078.70     1282.86    284.07 o
  -4   9  15     2046.61     2099.98    264.56 o
  -3   9  15      214.86      263.23     72.98 o
  -2   9  15      599.27      615.49    146.15 o
  -1   9  15      128.43       84.80    141.84 o
   0   9  15      175.95      282.40     40.70 o
   1   9  15      916.12     1047.26    136.48 o
   2   9  15      506.96      587.07     97.28 o
   3   9  15      184.02      196.00     50.11 o
   4   9  15      330.51      374.83     66.88 o
  -7  10  15       15.78       -9.49    145.07 o
  -6  10  15       44.05       13.40     57.82 o
  -5  10  15       78.14      167.61     68.97 o
  -4  10  15      135.49      147.39     83.26 o
  -3  10  15      150.64      105.66     65.13 o
  -2  10  15        6.13        2.88     55.60 o
  -1  10  15        7.03      -29.15     73.93 o
   0  10  15      311.45      391.89     82.29 o
   1  10  15       46.49       59.58    124.20 o
   2  10  15       35.72      -57.14    121.20 o
   3  10  15       26.60        9.72     35.67 o
  -7  11  15      453.29      476.40    135.13 o
  -6  11  15      555.50      604.79    250.57 o
  -5  11  15     1147.06     1098.41    348.36 o
  -4  11  15      914.04      935.83    127.85 o
  -3  11  15      499.40      500.72    113.46 o
  -2  11  15      270.34      312.04     94.97 o
  -1  11  15      102.46       54.19    160.88 o
   0  11  15      237.91      406.57    261.20 o
   1  11  15      729.41      924.11    500.64 o
   2  11  15      332.04      450.06    295.12 o
  -6  12  15       51.11      177.04     80.62 o
  -5  12  15       71.31      112.28    113.65 o
  -4  12  15       55.12       70.70     70.12 o
  -3  12  15      100.47      130.62    104.77 o
  -2  12  15       37.04      -18.68     67.94 o
  -1  12  15       22.01      127.44    166.88 o
   0  12  15       16.57       56.50    171.03 o
   1  12  15      117.95      294.57    288.76 o
  -4  13  15      646.84      712.03    321.88 o
  -3  13  15      598.37      715.15    226.92 o
  -2  13  15      284.35      362.54    174.34 o
  -1  13  15      217.51      282.13    108.31 o
  -1 -13  16       95.15      -29.06    206.43 o
   0 -13  16      177.68      234.28    214.30 o
   1 -13  16       37.55      -21.19    168.29 o
   2 -13  16       99.64      166.48    183.43 o
  -3 -12  16      781.14      799.09     98.07 o
  -2 -12  16      565.77      585.40     80.51 o
  -1 -12  16      242.09      187.52     63.87 o
   0 -12  16      567.93      631.40    233.67 o
   1 -12  16      989.45      955.28    256.68 o
   2 -12  16      814.09      691.47    108.77 o
   3 -12  16      427.83      553.43     99.62 o
   4 -12  16       41.04      -58.06     81.12 o
  -4 -11  16        7.48       -6.66     30.87 o
  -3 -11  16       12.46      -13.92     24.21 o
  -2 -11  16       79.13       25.43     30.27 o
  -1 -11  16      251.64      391.07    204.62 o
   0 -11  16       44.74      -29.50     76.88 o
   1 -11  16      129.22        5.87     54.80 o
   2 -11  16       16.46       12.64     52.51 o
   3 -11  16       53.20      -25.06     47.94 o
   4 -11  16       86.66       61.97     57.60 o
   5 -11  16        9.18      -26.70     48.34 o
  -5 -10  16      569.51      707.68     87.78 o
  -4 -10  16     1220.98     1256.15    113.81 o
  -3 -10  16        1.27       26.03     25.43 o
  -2 -10  16      439.10      382.08    142.57 o
  -1 -10  16      683.83      768.62     83.58 o
   0 -10  16     3798.23     3860.51    226.63 o
   1 -10  16     2571.98     2936.43    177.84 o
   2 -10  16      255.00      384.72     74.81 o
   3 -10  16      283.21      341.35     69.06 o
   4 -10  16      829.60      730.72     97.09 o
   5 -10  16     1070.26      965.17    110.78 o
  -5  -9  16       97.99       94.44     39.35 o
  -4  -9  16       51.91       23.00     30.87 o
  -3  -9  16      241.28      265.15     50.85 o
  -2  -9  16      440.35      356.33     84.15 o
  -1  -9  16       39.95       -5.38     63.56 o
   0  -9  16        0.65      -63.56     32.39 o
   1  -9  16      128.33       83.08     28.22 o
   2  -9  16       75.55       95.72     48.25 o
   3  -9  16      392.61      370.64     68.76 o
   4  -9  16      376.32      319.61     72.34 o
   5  -9  16      216.16      327.21    144.08 o
   6  -9  16        2.69        6.31     42.74 o
  -6  -8  16      102.23      133.18     39.95 o
  -5  -8  16      792.89      778.51     86.57 o
  -4  -8  16      406.72      457.06     65.99 o
  -3  -8  16     1892.43     1900.89    133.67 o
  -2  -8  16     1264.02     1331.29    103.38 o
  -1  -8  16     2114.71     2147.81    112.65 o
   0  -8  16     1461.68     1565.81     91.39 o
   1  -8  16     1449.47     1568.92     89.26 o
   2  -8  16     1995.25     2304.01    114.57 o
   3  -8  16      966.17     1031.75    124.10 o
   4  -8  16      660.34      580.79     77.39 o
   5  -8  16      169.15       60.50     45.32 o
   6  -8  16      394.78      343.45     69.62 o
  -7  -7  16       70.11       36.32     32.08 o
  -6  -7  16        5.12       -3.63     26.03 o
  -5  -7  16       23.60       24.21     28.45 o
  -4  -7  16       76.01       76.28     32.69 o
  -3  -7  16       12.14      -11.65     54.79 o
  -2  -7  16      418.21      340.70     98.98 o
  -1  -7  16      167.00      165.05     42.12 o
   0  -7  16        3.51      -32.67     16.34 o
   1  -7  16      444.48      450.66     45.48 o
   2  -7  16      137.23      115.89     27.52 o
   3  -7  16       13.18       16.49     36.11 o
   4  -7  16      351.78      353.58    140.75 o
   5  -7  16       71.06       93.58     43.72 o
   6  -7  16      320.63      303.02     60.11 o
  -7  -6  16       91.24      100.49     34.51 o
  -6  -6  16      118.33      128.94     36.32 o
  -5  -6  16     1531.79     1615.74    128.34 o
  -4  -6  16     3275.96     3223.00    219.75 o
  -3  -6  16     2842.21     3004.68    178.03 o
  -2  -6  16     1092.14     1156.15     58.10 o
  -1  -6  16      544.44      502.63     37.00 o
   0  -6  16      204.77      182.22     43.95 o
   1  -6  16     3738.20     4225.36    179.05 o
   2  -6  16     7087.80     7625.40    300.10 o
   3  -6  16     1080.60     1313.23    112.66 o
   4  -6  16      678.36      634.79     75.03 o
   5  -6  16       95.60       65.52     38.03 o
   6  -6  16      789.35      675.02     80.57 o
   7  -6  16     1851.08     1673.95    128.35 o
  -8  -5  16       71.74      103.52     33.30 o
  -7  -5  16       11.63       -3.03     22.40 o
  -6  -5  16      163.42      185.24     39.95 o
  -5  -5  16       77.31      107.76     33.90 o
  -4  -5  16        1.04       21.19     23.00 o
  -3  -5  16       81.05       88.71     21.66 o
  -2  -5  16        1.57      -26.62     15.03 o
  -1  -5  16       51.00       51.27     20.86 o
   0  -5  16      389.38      402.34     40.05 o
   1  -5  16      324.22      337.98     38.00 o
   2  -5  16       45.82       39.11     20.98 o
   3  -5  16     1238.15     1321.44     73.42 o
   4  -5  16       79.40       12.05     32.58 o
   5  -5  16        0.58      -47.52     25.30 o
   6  -5  16        2.19       22.35     34.06 o
   7  -5  16       27.52      -23.76     34.11 o
  -8  -4  16      728.66      642.30     72.04 o
  -7  -4  16      221.71      198.56     40.56 o
  -6  -4  16      430.85      402.57     57.51 o
  -5  -4  16      364.29      378.96     58.12 o
  -4  -4  16     3782.71     3961.57    217.71 o
  -3  -4  16     1618.22     1763.73     90.61 o
  -2  -4  16     1834.17     1836.88     78.13 o
  -1  -4  16      458.57      416.96     40.49 o
   0  -4  16     1050.78     1235.76     69.26 o
   1  -4  16     3949.78     4318.06    246.01 o
   2  -4  16     1286.77     1365.90     73.95 o
   3  -4  16     1754.26     1803.97     89.23 o
   4  -4  16      846.27      892.31     84.07 o
   5  -4  16      417.83      369.37     54.85 o
   6  -4  16      609.31      532.51     67.63 o
   7  -4  16     1168.93     1120.49    164.36 o
  -8  -3  16      110.57      107.76     31.48 o
  -7  -3  16      148.75      136.21     35.11 o
  -6  -3  16      657.34      618.69     70.83 o
  -5  -3  16     1340.40     1314.87    107.15 o
  -4  -3  16       17.01       -6.56     24.09 o
  -3  -3  16     1026.59     1015.57     79.25 o
  -2  -3  16      221.18      207.02     21.51 o
  -1  -3  16      677.19      717.98     49.36 o
   0  -3  16       40.47       36.76     17.47 o
   1  -3  16       35.60       14.03     26.99 o
   2  -3  16     1291.19     1519.34     77.82 o
   3  -3  16      305.58      254.94     31.63 o
   4  -3  16       11.11       42.71     37.84 o
   5  -3  16      513.12      512.67     62.35 o
   6  -3  16       53.40       65.99     35.46 o
   7  -3  16       52.28        0.70     33.49 o
  -8  -2  16      925.62      850.55     81.12 o
  -7  -2  16     1614.55     1609.69    124.10 o
  -6  -2  16     1111.94     1348.77    109.57 o
  -5  -2  16      888.47      894.98     64.68 o
  -4  -2  16     2252.69     2259.59    108.08 o
  -3  -2  16     2710.29     2833.84     94.02 o
  -2  -2  16     1856.14     1927.02     76.91 o
  -1  -2  16       95.11      129.60     24.31 o
   0  -2  16     1028.40     1129.38    106.81 o
   1  -2  16      116.95      105.03     22.33 o
   2  -2  16     1857.53     1957.00     92.66 o
   3  -2  16     1243.45     1302.78     69.84 o
   4  -2  16     1280.28     1228.33    120.77 o
   5  -2  16      566.81      590.97     66.19 o
   6  -2  16     1256.86     1124.54     95.64 o
   7  -2  16     1063.75     1133.28    100.45 o
  -9  -1  16       44.18       46.01     25.43 o
  -8  -1  16       18.09        6.66     24.21 o
  -7  -1  16      119.82       98.68     31.48 o
  -6  -1  16     1152.86     1096.33     96.25 o
  -5  -1  16      786.51      636.22    105.02 o
  -4  -1  16      708.42      655.86     50.42 o
  -3  -1  16      594.70      578.46     38.54 o
  -2  -1  16      728.50      680.53     40.13 o
  -1  -1  16     2325.20     2229.58    100.32 o
   0  -1  16      971.11     1102.27     61.76 o
   1  -1  16       17.38        9.25     15.60 o
   2  -1  16       65.29       16.75     22.45 o
   3  -1  16       18.10        4.20     19.02 o
   4  -1  16      155.06      178.18     39.85 o
   5  -1  16       79.42       55.07     42.68 o
   6  -1  16      466.69      539.59     83.84 o
   7  -1  16      261.19      311.37     55.81 o
  -9   0  16     1316.96     1218.61     96.86 o
  -8   0  16     3366.84     3562.62    233.67 o
  -7   0  16     1360.17     1526.75    119.86 o
  -6   0  16      371.75      352.93     53.27 o
  -5   0  16      922.23      912.43    190.52 o
  -4   0  16     1138.18     1129.12     87.06 o
  -3   0  16     3206.48     3129.57     99.46 o
  -2   0  16     3094.08     3170.12    110.76 o
  -1   0  16     3219.64     3013.73    131.24 o
   0   0  16        8.52       -5.53     16.73 o
   1   0  16      137.44      118.09     27.41 o
   2   0  16     2037.22     2012.67     94.30 o
   3   0  16     3411.91     3404.67    144.67 o
   4   0  16     1443.28     1552.97    105.18 o
   5   0  16      534.73      562.39     62.47 o
   6   0  16      402.50      344.08     53.50 o
   7   0  16      409.50      397.22     58.94 o
  -9   1  16        0.06      -32.08     22.40 o
  -8   1  16      182.89      189.48     41.17 o
  -7   1  16        1.33       15.74     25.43 o
  -6   1  16       97.27       91.65     34.99 o
  -5   1  16        8.24      -20.82     43.43 o
  -4   1  16       37.97       15.42     53.79 o
  -3   1  16       56.00       13.80     40.20 o
  -2   1  16       18.99       -8.96     21.50 o
  -1   1  16      347.04      374.76     50.24 o
   0   1  16       96.79       83.87    164.31 o
   1   1  16      310.86      278.92     36.79 o
   2   1  16      127.40      103.81     23.52 o
   3   1  16       14.40      -21.48     16.44 o
   4   1  16       67.36       56.18     30.24 o
   5   1  16       15.87       17.14     43.28 o
   6   1  16       83.43        5.95     29.97 o
   7   1  16      132.24      188.83     47.24 o
  -9   2  16     1077.59     1318.50    104.73 o
  -8   2  16     1114.62     1299.13    107.76 o
  -7   2  16      516.01      508.25    101.70 o
  -6   2  16     1202.48     1050.16    473.40 o
  -5   2  16      460.65      506.57     82.59 o
  -4   2  16      294.06      265.70     50.29 o
  -3   2  16     4928.02     4845.94    143.94 o
  -2   2  16     2425.29     2380.22    172.28 o
  -1   2  16     1730.22     1584.34    143.91 o
   0   2  16     1149.75     1176.95     69.58 o
   1   2  16     1588.09     1598.13     92.62 o
   2   2  16     1656.76     1621.23     80.52 o
   3   2  16     2122.20     2068.49     98.50 o
   4   2  16      135.60      206.64     40.09 o
   5   2  16      359.88      342.91     51.40 o
   6   2  16      202.05      268.40     50.31 o
  -9   3  16      262.58      283.92     47.82 o
  -8   3  16      629.60      587.82     72.04 o
  -7   3  16      926.34      -36.93    570.87 o
  -6   3  16      155.71       44.50    298.75 o
  -5   3  16       25.23       25.83    109.49 o
  -4   3  16      528.89      477.16    113.85 o
  -3   3  16      373.54      333.63     75.54 o
  -2   3  16      369.34      401.83     31.08 o
  -1   3  16      333.02      385.65     40.37 o
   0   3  16      688.93      655.05     46.67 o
   1   3  16     1642.55     1633.28     80.16 o
   2   3  16      585.70      524.16     43.49 o
   3   3  16       39.03       68.38     29.34 o
   4   3  16      444.84      464.53     55.99 o
   5   3  16       51.57       85.55     39.65 o
   6   3  16      257.42      238.22     70.53 o
  -9   4  16       45.94       15.74     32.69 o
  -8   4  16      436.51      507.91     70.83 o
  -7   4  16     2978.83     2836.87    803.33 o
  -6   4  16     3124.32     3071.01    404.39 o
  -5   4  16      500.58      -44.19    500.64 o
  -4   4  16     2364.90     2325.84    235.05 o
  -3   4  16     1227.19     1270.16    138.41 o
  -2   4  16     4076.21     4168.03    143.27 o
  -1   4  16      786.21      751.59     53.28 o
   0   4  16     2173.03     2167.12    117.09 o
   1   4  16      377.68      341.19     40.68 o
   2   4  16        8.08      333.56    481.27 o
   3   4  16      125.69      150.77     65.99 o
   4   4  16     1403.91     1548.54    131.97 o
   5   4  16     2369.20     2821.71    167.60 o
   6   4  16      308.53      359.18     56.32 o
  -9   5  16        0.17       54.48     35.11 o
  -8   5  16       70.77       41.70    445.55 o
  -7   5  16        0.38      -16.13    250.62 o
  -6   5  16      231.68      217.20    278.47 o
  -5   5  16       11.61       68.22    123.80 o
  -4   5  16        6.18       27.68     28.97 o
  -3   5  16       35.66        8.97     95.15 o
  -2   5  16       26.39       -8.29     17.35 o
  -1   5  16        0.54      -13.26     81.73 o
   0   5  16      158.60      133.86     29.54 o
   1   5  16        0.04       29.21     21.76 o
   2   5  16      262.81      270.77     51.33 o
   3   5  16      157.62      133.63     42.24 o
   4   5  16       22.65      110.78     40.56 o
   5   5  16      109.52       64.17     42.38 o
  -9   6  16      369.72      395.31     70.83 o
  -8   6  16      449.87      -32.08    661.67 o
  -7   6  16      880.56     1105.84    580.85 o
  -6   6  16     1436.24     1348.75    619.60 o
  -5   6  16     1761.04     1884.03    554.82 o
  -4   6  16      868.98      971.53    291.10 o
  -3   6  16      668.23      730.18    102.49 o
  -2   6  16      979.16      964.75    152.04 o
  -1   6  16     2648.53     2473.02    244.66 o
   0   6  16     3031.91     3020.46    151.24 o
   1   6  16       62.42       74.81     26.13 o
   2   6  16      788.18      778.62     58.19 o
   3   6  16     1346.27     1590.91    284.52 o
   4   6  16     1486.77     1682.94    141.05 o
   5   6  16      516.23      606.58     84.75 o
  -8   7  16      521.63     -543.62    664.09 o
  -7   7  16       61.27       91.30    212.18 o
  -6   7  16      292.93      344.78    161.31 o
  -5   7  16        1.02      -54.15    110.36 o
  -4   7  16       10.48      -87.93     44.77 o
  -3   7  16      223.21      215.56     65.23 o
  -2   7  16       38.38       32.23     45.65 o
  -1   7  16     1473.80     1480.83    233.59 o
   0   7  16       55.47       20.08     24.04 o
   1   7  16      226.42      213.58    112.67 o
   2   7  16       86.83       77.37     38.04 o
   3   7  16      129.73      110.02    115.63 o
   4   7  16      101.50       78.17     40.48 o
   5   7  16       26.16       -4.24     36.93 o
  -8   8  16      282.60      172.86    594.17 o
  -7   8  16      658.30      883.73    225.33 o
  -6   8  16      847.95      897.84    134.71 o
  -5   8  16     2053.73     2181.23    427.37 o
  -4   8  16      225.67      219.02     67.17 o
  -3   8  16      512.64      517.32    268.76 o
  -2   8  16      768.66      609.82    187.97 o
  -1   8  16     1576.30     1686.17    383.45 o
   0   8  16      660.95      778.74    104.24 o
   1   8  16      416.21      501.73    132.64 o
   2   8  16      413.12      486.55    153.16 o
   3   8  16       70.50      153.41     66.59 o
   4   8  16      494.42      619.55     83.62 o
  -8   9  16      128.50       66.45    275.44 o
  -7   9  16      229.74      194.09     71.09 o
  -6   9  16       83.00       46.78    185.03 o
  -5   9  16      218.24      158.03     69.09 o
  -4   9  16      133.24       78.36     96.25 o
  -3   9  16      640.26      641.12     98.99 o
  -2   9  16      164.29      106.66     60.69 o
  -1   9  16      121.77       45.98     53.01 o
   0   9  16      500.77      492.07    151.51 o
   1   9  16       22.29       43.09     25.69 o
   2   9  16        9.99       79.92     70.77 o
   3   9  16        0.60      -26.89     90.20 o
  -7  10  16      975.39     1017.33    302.71 o
  -6  10  16     1090.98     1338.25    394.01 o
  -5  10  16      160.65      216.24     73.11 o
  -4  10  16        6.23       23.44     57.43 o
  -3  10  16        9.83      112.64     90.62 o
  -2  10  16        2.21        5.50     61.08 o
  -1  10  16      964.58      911.48    251.47 o
   0  10  16      572.03      650.81    148.83 o
   1  10  16     1934.53     1755.36    995.84 o
   2  10  16      180.55      209.40     49.02 o
   3  10  16      413.56      385.67    152.86 o
  -6  11  16        0.01       73.12    174.90 o
  -5  11  16       55.71       83.37     65.76 o
  -4  11  16       10.57       38.91     61.86 o
  -3  11  16      244.14      299.70     88.87 o
  -2  11  16      102.11       55.44     64.52 o
  -1  11  16        3.78      104.96     62.41 o
   0  11  16      130.93      205.22     82.47 o
   1  11  16       26.62       24.03    165.65 o
   2  11  16       36.12       62.54    167.50 o
  -5  12  16      696.27      692.01    218.90 o
  -4  12  16      157.76       98.85     98.41 o
  -3  12  16      205.52      285.53    160.05 o
  -2  12  16      289.84      438.65     93.98 o
  -1  12  16      720.03      741.19    162.86 o
   0  12  16      294.09      197.11    378.66 o
  -3  13  16       36.05       55.70    121.00 o
  -2  13  16      139.36      213.32     87.20 o
   0 -13  17      605.78      635.64    266.36 o
   1 -13  17       80.50      -79.91    165.27 o
  -2 -12  17      174.29      169.50     49.04 o
  -1 -12  17      224.46      160.60     89.90 o
   0 -12  17        4.61       95.65    181.61 o
   1 -12  17      210.39      161.03    180.40 o
   2 -12  17      924.75      963.97    126.52 o
   3 -12  17       54.75      -15.26     60.54 o
  -3 -11  17      165.89      165.27     47.22 o
  -2 -11  17      486.19      561.79     77.49 o
  -1 -11  17     1376.18     1526.29    236.10 o
   0 -11  17      984.70      912.72     92.57 o
   1 -11  17      681.90      809.99    225.80 o
   2 -11  17      901.07      886.19    113.84 o
   3 -11  17      451.77      356.05     76.12 o
   4 -11  17      486.74      354.30     81.60 o
  -4 -10  17      234.30      202.19     48.43 o
  -3 -10  17        1.48       26.64     27.24 o
  -2 -10  17        6.68       22.11     30.35 o
  -1 -10  17       40.05        6.99     32.04 o
   0 -10  17       35.09       59.93     97.16 o
   1 -10  17      178.35      164.53     63.18 o
   2 -10  17      136.81      158.52     58.57 o
   3 -10  17       38.82       70.43     55.06 o
   4 -10  17       60.48       53.62     50.39 o
   5 -10  17       32.46       18.88     58.12 o
  -5  -9  17      744.96      655.62     82.33 o
  -4  -9  17      408.80      504.88     70.22 o
  -3  -9  17      532.85      523.04     72.64 o
  -2  -9  17      879.39      840.30     85.71 o
  -1  -9  17     2897.85     2968.33    309.04 o
   0  -9  17     3420.63     3511.00    164.49 o
   1  -9  17     1580.01     1640.83    102.23 o
   2  -9  17      688.09      536.21     81.67 o
   3  -9  17       16.86      -38.01     41.56 o
   4  -9  17      949.47      874.16    102.62 o
   5  -9  17      646.05      665.92     91.12 o
  -6  -8  17       75.01       90.81     37.53 o
  -5  -8  17      286.04      300.26     53.88 o
  -4  -8  17      181.17      188.88     44.80 o
  -3  -8  17       60.51        2.42     24.82 o
  -2  -8  17      386.52      431.76     60.84 o
  -1  -8  17      151.15      102.64     41.47 o
   0  -8  17        3.33        6.48     22.38 o
   1  -8  17       83.48       41.10     36.69 o
   2  -8  17      236.44      183.76     54.20 o
   3  -8  17      967.28     1037.59    107.39 o
   4  -8  17      159.28      111.40     47.61 o
   5  -8  17       64.68      119.11     51.22 o
   6  -8  17       21.52       56.24     49.49 o
  -6  -7  17     1430.76     1646.61    134.39 o
  -5  -7  17     1666.65     1810.67    143.47 o
  -4  -7  17     1762.58     1970.49    151.34 o
  -3  -7  17     2310.67     2193.16    146.57 o
  -2  -7  17     2243.00     1930.31    131.35 o
  -1  -7  17     1700.60     1590.92     89.70 o
   0  -7  17      688.90      802.44     59.20 o
   1  -7  17      400.13      462.73     46.69 o
   2  -7  17      134.92       96.55     25.98 o
   3  -7  17      377.35      464.21     70.22 o
   4  -7  17      319.17      336.65    130.46 o
   5  -7  17     1044.62     1016.93    101.57 o
   6  -7  17      962.98      864.96     96.08 o
  -7  -6  17      186.82      165.27     41.77 o
  -6  -6  17      576.06      537.57     68.41 o
  -5  -6  17        5.64        9.69     26.64 o
  -4  -6  17      148.70      197.35     42.38 o
  -3  -6  17     1930.68     1959.86    131.62 o
  -2  -6  17       74.56       65.29     26.38 o
  -1  -6  17      447.02      441.19     35.48 o
   0  -6  17      108.22       56.06     25.68 o
   1  -6  17      444.94      485.29     46.57 o
   2  -6  17      952.72     1040.50     68.03 o
   3  -6  17       39.18       45.62     38.30 o
   4  -6  17      160.45      100.28     40.81 o
   5  -6  17       11.57       10.39     35.19 o
   6  -6  17      949.30      847.11     91.49 o
  -7  -5  17       67.32       78.70     33.30 o
  -6  -5  17      135.57       97.46     34.51 o
  -5  -5  17     2787.49     2590.39    185.85 o
  -4  -5  17     2058.66     2224.74    165.27 o
  -3  -5  17     2328.99     2480.87    118.37 o
  -2  -5  17      973.27     1026.54     54.53 o
  -1  -5  17     1262.15     1121.65     69.28 o
   0  -5  17      764.44      837.78     58.02 o
   1  -5  17     3405.57     3884.44    166.69 o
   2  -5  17     3795.30     4160.33    175.40 o
   3  -5  17     2620.09     2591.00    254.26 o
   4  -5  17      356.12      269.94     52.73 o
   5  -5  17      305.43      317.42     54.71 o
   6  -5  17     1172.13     1171.15    105.27 o
  -8  -4  17       90.88       96.25     33.90 o
  -7  -4  17      168.42       99.89     33.90 o
  -6  -4  17      165.05      151.34     37.53 o
  -5  -4  17      354.25      463.72     64.17 o
  -4  -4  17        0.00      -20.72     16.63 o
  -3  -4  17      371.91      359.04     37.48 o
  -2  -4  17      880.45      802.43     48.31 o
  -1  -4  17     1120.75     1026.07     64.06 o
   0  -4  17        9.83      -14.98     19.97 o
   1  -4  17      122.32      154.73     27.35 o
   2  -4  17     1646.49     1891.03     93.53 o
   3  -4  17      469.42      340.86     53.06 o
   4  -4  17       10.90        4.60     30.01 o
   5  -4  17      217.72      150.86     42.76 o
   6  -4  17      214.85      197.84     47.82 o
  -8  -3  17      159.85      128.34     36.32 o
  -7  -3  17      547.77      527.28     65.38 o
  -6  -3  17      697.97      770.03     84.15 o
  -5  -3  17     2594.95     2584.33    183.43 o
  -4  -3  17     2272.92     2488.36    153.89 o
  -3  -3  17     1139.83     1120.92     87.52 o
  -2  -3  17     2741.09     2655.48    103.17 o
  -1  -3  17       48.08       46.12     19.70 o
   0  -3  17     5755.79     6138.81    243.39 o
   1  -3  17     2787.35     3081.43    152.23 o
   2  -3  17     1265.33     1409.95     75.26 o
   3  -3  17      235.02      251.58     32.94 o
   4  -3  17      374.03      360.73     57.81 o
   5  -3  17      478.82      384.94     62.05 o
   6  -3  17      573.58      576.49     68.60 o
   7  -3  17      565.18      556.40     80.51 o
  -8  -2  17        0.16       10.29     24.21 o
  -7  -2  17        0.14      -15.74     22.40 o
  -6  -2  17      563.91      493.98     63.56 o
  -5  -2  17       21.89       26.20     20.38 o
  -4  -2  17      469.33      493.28     50.06 o
  -3  -2  17      385.47      360.06     30.73 o
  -2  -2  17      508.43      479.24     34.82 o
  -1  -2  17     3564.09     3738.77    156.15 o
   0  -2  17       73.40       52.15     19.90 o
   1  -2  17      294.64      301.11     34.72 o
   2  -2  17       98.53       66.89     21.03 o
   3  -2  17        5.37      -27.51     17.73 o
   4  -2  17      487.63      434.55     57.23 o
   5  -2  17       66.26       55.50     37.84 o
   6  -2  17       19.52      -36.49     25.92 o
   7  -2  17       38.14      -14.87     33.26 o
  -8  -1  17     1599.20     1718.65    130.76 o
  -7  -1  17     1331.46     1396.59    114.42 o
  -6  -1  17      571.98      591.45     72.04 o
  -5  -1  17      128.34      147.37     37.53 o
  -4  -1  17      127.62      114.48     49.98 o
  -3  -1  17      662.71      623.50     40.42 o
  -2  -1  17      832.28      782.99     58.56 o
  -1  -1  17     1262.57     1323.26     70.45 o
   0  -1  17      466.75      405.25     37.33 o
   1  -1  17      989.32     1109.73     63.26 o
   2  -1  17     1304.70     1427.64    119.39 o
   3  -1  17     4245.08     4314.61    178.56 o
   4  -1  17     3385.03     3240.61    184.52 o
   5  -1  17      865.39      830.78     80.03 o
   6  -1  17      255.73      304.43     52.49 o
  -8   0  17       33.53      -30.87     24.21 o
  -7   0  17      270.94      273.63     49.64 o
  -6   0  17       95.45       83.84    207.64 o
  -5   0  17        5.65      -14.53     52.37 o
  -4   0  17       25.02       31.24     20.33 o
  -3   0  17       12.76      -30.70     24.08 o
  -2   0  17     2244.01     2281.39     99.32 o
  -1   0  17       53.63       29.82     19.01 o
   0   0  17        7.25       59.92    146.12 o
   1   0  17        0.10      -28.61     15.64 o
   2   0  17      223.51      237.62     30.90 o
   3   0  17      145.40      111.35     29.83 o
   4   0  17        5.70       -0.29     26.54 o
   5   0  17      330.30      331.03     51.73 o
   6   0  17       11.93        7.73     32.79 o
  -9   1  17      423.05      550.89     64.17 o
  -8   1  17     1567.62     1710.18    130.76 o
  -7   1  17      783.95      897.16     87.78 o
  -6   1  17        5.44       -5.74     98.68 o
  -5   1  17     1365.59     1243.36    204.45 o
  -4   1  17      775.05      900.61     68.96 o
  -3   1  17     4925.65     4890.37    147.36 o
  -2   1  17     1542.88     1450.87    107.41 o
  -1   1  17     3549.68     3724.26    190.13 o
   0   1  17      139.19      135.54     63.52 o
   1   1  17     1336.21     1325.19     69.87 o
   2   1  17     4068.75     4315.16    177.11 o
   3   1  17     2374.27     2331.18    139.87 o
   4   1  17      193.13      225.60     41.66 o
   5   1  17       73.14       43.45     32.73 o
   6   1  17      916.56      972.69     90.65 o
  -9   2  17       19.12      -26.64     26.64 o
  -8   2  17       18.35       38.74     31.48 o
  -7   2  17      128.20      114.15     41.04 o
  -6   2  17       34.78       29.73     51.15 o
  -5   2  17        7.77      -38.19     97.46 o
  -4   2  17      208.05      215.46    115.70 o
  -3   2  17       70.67       -0.23     22.63 o
  -2   2  17      535.40      502.82     44.41 o
  -1   2  17        0.28      -32.12     43.24 o
   0   2  17      158.78      134.98     30.05 o
   1   2  17     1561.87     1531.07     76.56 o
   2   2  17       65.13        7.77     73.92 o
   3   2  17       48.35       58.36     28.30 o
   4   2  17      239.94      168.70     39.98 o
   5   2  17      147.46       56.73     34.20 o
   6   2  17       13.34      -14.74     51.46 o
  -9   3  17     1218.54     1250.70    105.94 o
  -8   3  17      579.03      646.54     78.09 o
  -7   3  17      253.17      200.34     56.60 o
  -6   3  17      575.01      687.50    189.78 o
  -5   3  17     1293.21      432.24    503.06 o
  -4   3  17     2693.41     2808.82    129.83 o
  -3   3  17     3057.63     3052.71    329.85 o
  -2   3  17     1279.07     1320.42     77.94 o
  -1   3  17     1226.99     1190.44    122.42 o
   0   3  17      206.41      203.85     39.76 o
   1   3  17     2139.92     2109.66    155.45 o
   2   3  17      423.49      421.69     71.93 o
   3   3  17      486.49      430.10     53.95 o
   4   3  17      620.24      663.84     68.79 o
   5   3  17     1175.32     1434.46    105.49 o
   6   3  17       77.68       95.35     40.19 o
  -9   4  17      210.67      200.38     48.43 o
  -7   4  17       80.18       63.48    200.08 o
  -6   4  17      189.69      193.00    135.30 o
  -5   4  17      774.83      749.81    508.51 o
  -4   4  17       11.40        8.97    107.18 o
  -3   4  17       47.26       48.10     43.45 o
  -2   4  17      154.62      127.32     23.69 o
  -1   4  17      448.81      428.82     48.82 o
   0   4  17      313.76      295.41     28.71 o
   1   4  17        8.99       -2.91     39.84 o
   2   4  17       37.64       34.82     67.19 o
   3   4  17      326.31      361.65     48.92 o
   4   4  17        4.16       -9.32     26.19 o
   5   4  17       64.63       18.48     38.14 o
  -8   5  17      542.92      508.43    463.11 o
  -7   5  17      858.68      996.03    581.46 o
  -6   5  17     6797.64     7206.96    469.16 o
  -5   5  17       55.63      -29.00    144.38 o
  -4   5  17     1922.65     1713.38    698.60 o
  -3   5  17      140.74      134.52     73.80 o
  -2   5  17     1291.26     1174.17    175.80 o
  -1   5  17     2821.14     2636.87    246.37 o
   0   5  17      757.42      775.23     70.57 o
   1   5  17      267.99      248.62     39.23 o
   2   5  17      126.24      141.69     31.11 o
   3   5  17      406.48      409.52     72.95 o
   4   5  17     1057.75     1234.35    116.84 o
   5   5  17      736.84      885.37     85.56 o
  -8   6  17        2.79       10.94    128.94 o
  -7   6  17       77.48       59.12    346.58 o
  -6   6  17        9.71       68.78     88.08 o
  -5   6  17      413.76      427.51    121.07 o
  -4   6  17       24.65       18.41     47.60 o
  -3   6  17       45.22       -1.23     40.09 o
  -2   6  17      137.28       94.43     41.38 o
  -1   6  17     1005.77      971.81    225.35 o
   0   6  17        7.60      -22.05     68.98 o
   1   6  17       57.18       40.27     25.99 o
   2   6  17      202.53      136.49     45.71 o
   3   6  17       91.64      106.08     40.47 o
   4   6  17       20.25       30.27     35.72 o
   5   6  17       42.73       46.01     44.19 o
  -8   7  17     1113.68      319.03    770.03 o
  -7   7  17     2215.32     2807.86    784.56 o
  -6   7  17      289.71      167.42    242.45 o
  -5   7  17      682.48      927.77    191.99 o
  -4   7  17     1300.30     1271.52    202.70 o
  -3   7  17      865.10      939.61    194.07 o
  -2   7  17     3567.24     3749.07    441.92 o
  -1   7  17      426.39      485.84     85.72 o
   0   7  17     1809.19     1801.16    160.30 o
   1   7  17       33.66       67.85     47.79 o
   2   7  17      740.55      783.27     88.21 o
   3   7  17      312.65      340.91     60.26 o
   4   7  17      201.50      273.02     60.54 o
  -8   8  17      341.88      322.82    242.15 o
  -7   8  17      353.97      390.73    329.02 o
  -6   8  17       92.56      193.61    151.42 o
  -5   8  17      578.27      493.84    128.10 o
  -4   8  17       38.68        1.34     54.65 o
  -3   8  17      144.94      175.24     63.55 o
  -2   8  17      100.43       80.19     53.99 o
  -1   8  17      168.53       83.41     54.08 o
   0   8  17      131.86       99.65     30.06 o
   1   8  17       10.94      406.81    538.78 o
   2   8  17       74.72       85.15     85.66 o
   3   8  17       29.52       42.51     39.27 o
   4   8  17       35.84       43.88     42.90 o
  -7   9  17      259.88      324.37    181.52 o
  -6   9  17      944.89     1026.93    274.19 o
  -5   9  17     1983.78     1794.86    366.26 o
  -4   9  17     2118.86     2169.38    308.41 o
  -3   9  17      151.66      198.60     82.77 o
  -2   9  17       68.37       83.30     76.00 o
  -1   9  17      107.47      175.08     63.64 o
   0   9  17     1929.33     2130.68    481.57 o
   1   9  17      384.72      631.27    223.03 o
   2   9  17      292.36      302.53    232.77 o
   3   9  17       14.72       -0.50     33.25 o
  -7  10  17       22.11        1.71    178.91 o
  -6  10  17       26.21       60.41     82.44 o
  -5  10  17        3.54      -17.79     73.57 o
  -4  10  17       68.52       50.74     83.02 o
  -3  10  17       16.69       66.94    138.49 o
  -2  10  17        0.40       73.35    152.56 o
  -1  10  17       15.99       -0.97     73.54 o
   0  10  17       92.13      188.54     81.25 o
   1  10  17       18.82      118.62    189.48 o
   2  10  17       23.86      107.15    687.10 o
  -6  11  17      861.33      892.74    268.44 o
  -5  11  17     1616.60     1348.27    231.84 o
  -4  11  17       16.57       15.28     80.01 o
  -3  11  17      366.26      360.74     87.48 o
  -2  11  17       53.50       66.24     67.27 o
  -1  11  17     1559.71     1805.73    175.58 o
   0  11  17      242.55      374.89    380.48 o
   1  11  17      520.24      554.34    234.82 o
  -5  12  17      121.83       10.76     69.46 o
  -4  12  17       23.89       78.64     69.63 o
  -3  12  17       87.56       20.14    107.55 o
  -2  12  17      246.40      237.83    121.55 o
  -1  12  17        9.74       75.79     83.44 o
  -1 -12  18      275.69      276.23    329.32 o
   0 -12  18      619.18      642.91    245.78 o
   1 -12  18     1448.91     1605.45    341.43 o
   2 -12  18      843.29     1022.47    268.18 o
  -3 -11  18      179.03      188.27     52.06 o
  -2 -11  18       31.06      -22.40     29.66 o
  -1 -11  18      536.73      375.72    114.72 o
   0 -11  18       59.24       22.63     44.19 o
   1 -11  18      178.05      108.36    149.53 o
   2 -11  18      148.65       41.19     59.58 o
   3 -11  18       22.15      -96.15     80.82 o
  -4 -10  18     1044.87      824.52     95.65 o
  -3 -10  18       28.10        0.61     29.06 o
  -2 -10  18      358.62      401.97     64.77 o
  -1 -10  18     2514.18     2691.47    178.94 o
   0 -10  18     3267.90     3271.14    202.37 o
   1 -10  18     1564.07     1431.13    192.81 o
   2 -10  18      303.06      238.25     67.35 o
   3 -10  18       39.71      -18.52     47.21 o
   4 -10  18     1125.14     1051.11    274.84 o
  -5  -9  18        1.34        2.42     30.87 o
  -4  -9  18       12.68      -34.51     23.00 o
  -3  -9  18        1.11      -43.59     23.61 o
  -2  -9  18       32.78      -10.42     57.51 o
  -1  -9  18        0.73        6.70     67.20 o
   0  -9  18        0.46      -28.26     23.60 o
   1  -9  18      180.31      125.50     31.64 o
   2  -9  18      155.31      115.06     58.42 o
   3  -9  18        0.24      -45.74     44.37 o
   4  -9  18      139.02       91.06     64.47 o
   5  -9  18        3.03       -3.57     44.13 o
  -6  -8  18     1422.59     1584.26    133.79 o
  -5  -8  18     1388.48     1402.65    122.29 o
  -4  -8  18      784.20      786.98     90.81 o
  -3  -8  18      161.32      179.80     45.40 o
  -2  -8  18     1446.48     1378.80    145.89 o
  -1  -8  18     2167.72     2260.20    151.82 o
   0  -8  18     2690.28     2604.15    130.80 o
   1  -8  18      838.38      937.17     66.91 o
   2  -8  18      186.24      210.23     58.63 o
   3  -8  18      674.59      680.24     88.98 o
   4  -8  18      896.00      927.82    102.05 o
   5  -8  18      306.19      328.80     70.22 o
  -6  -7  18       18.82        9.08     28.45 o
  -5  -7  18      197.04      243.36     49.04 o
  -4  -7  18        5.12      -18.77     22.40 o
  -3  -7  18      561.40      408.63     62.35 o
  -2  -7  18      301.30      267.15     47.33 o
  -1  -7  18      522.94      543.13     65.28 o
   0  -7  18      498.93      540.68     51.40 o
   1  -7  18     1555.60     1510.77    154.87 o
   2  -7  18      361.91      390.92     81.42 o
   3  -7  18      394.50      342.20     63.00 o
   4  -7  18       96.93       32.19     42.41 o
   5  -7  18      243.19      253.90     59.12 o
   6  -7  18      172.01      174.48     55.90 o
  -7  -6  18     1066.51     1084.22    101.70 o
  -6  -6  18     1395.54     1363.90    118.05 o
  -5  -6  18      758.68      817.25     91.41 o
  -4  -6  18      948.74      992.81     95.04 o
  -3  -6  18     1047.63      979.51     84.91 o
  -2  -6  18      774.31      762.03     54.59 o
  -1  -6  18      608.53      634.50     43.97 o
   0  -6  18      105.78      106.60     27.27 o
   1  -6  18     1850.33     2103.93    105.89 o
   2  -6  18     1456.53     1608.52     88.90 o
   3  -6  18      462.63      369.41    130.16 o
   4  -6  18      128.12      152.95     47.73 o
   5  -6  18      543.87      521.55     72.38 o
   6  -6  18     1704.29     1757.28    134.50 o
  -7  -5  18       30.00       55.09     30.27 o
  -6  -5  18       60.61       38.74     29.06 o
  -5  -5  18      439.51      354.14     58.12 o
  -4  -5  18      106.32       72.04     32.69 o
  -3  -5  18       73.01       87.08     23.75 o
  -2  -5  18      412.90      389.49     38.68 o
  -1  -5  18      430.69      405.09     42.66 o
   0  -5  18     1477.68     1530.00     85.72 o
   1  -5  18        4.77      -25.72     19.35 o
   2  -5  18        1.71      -15.16     18.67 o
   3  -5  18      408.13      406.37     85.36 o
   4  -5  18        2.89        2.53     33.35 o
   5  -5  18        0.83       10.91     34.01 o
   6  -5  18       24.75      -11.36     36.17 o
  -7  -4  18      202.33      171.32     39.95 o
  -6  -4  18      169.78      105.94     39.35 o
  -5  -4  18     2066.53     2147.86    162.24 o
  -4  -4  18     3297.56     3777.32    186.64 o
  -3  -4  18      804.47      878.47     60.56 o
  -2  -4  18      542.46      517.29     54.09 o
  -1  -4  18      582.87      559.16     48.26 o
   0  -4  18     5236.70     5431.50    222.29 o
   1  -4  18     6180.88     6739.62    267.70 o
   2  -4  18     1171.53     1266.16     73.42 o
   3  -4  18      391.59      379.54     57.21 o
   4  -4  18        6.55      -13.86     30.42 o
   5  -4  18      466.90      390.15     61.71 o
   6  -4  18     1785.58     1587.79    123.00 o
  -8  -3  18      180.33      174.95     39.35 o
  -7  -3  18       50.04       66.59     32.69 o
  -6  -3  18      124.56       79.30     32.69 o
  -5  -3  18       80.93       99.89     33.90 o
  -4  -3  18       71.65      109.84     45.10 o
  -3  -3  18      430.79      463.03     55.20 o
  -2  -3  18      405.75      335.13     32.05 o
  -1  -3  18      431.99      367.33     37.43 o
   0  -3  18       28.14       19.25     18.97 o
   1  -3  18       13.79       23.59     21.69 o
   2  -3  18        1.72       12.10     19.89 o
   3  -3  18      195.67      167.22     43.33 o
   4  -3  18      219.38      135.34     41.86 o
   5  -3  18      521.78      367.83     56.98 o
   6  -3  18        6.91       17.45     33.64 o
  -8  -2  18      342.55      283.31     49.64 o
  -7  -2  18        3.38        6.05     26.03 o
  -6  -2  18     2116.43     2140.60    159.82 o
  -5  -2  18     1733.70     1821.78    105.58 o
  -4  -2  18     3006.75     3176.06    162.24 o
  -3  -2  18     1302.23     1331.71     76.14 o
  -2  -2  18     2761.24     2744.68    122.90 o
  -1  -2  18      237.89      283.91     32.95 o
   0  -2  18     5171.06     5551.13    222.55 o
   1  -2  18       96.40      102.98     23.96 o
   2  -2  18     1942.80     2034.60     98.59 o
   3  -2  18      389.33      304.38     50.27 o
   4  -2  18     1115.57     1003.03     89.91 o
   5  -2  18      902.69      892.03     84.78 o
   6  -2  18      125.51       84.29     43.28 o
  -8  -1  18      145.12      136.21     36.32 o
  -7  -1  18      283.53      336.59     56.30 o
  -6  -1  18       37.18       16.35     26.64 o
  -5  -1  18      175.23      231.30     49.36 o
  -4  -1  18     1247.22     1298.87     81.82 o
  -3  -1  18     1057.07      980.73     94.11 o
  -2  -1  18      131.12      111.12     24.01 o
  -1  -1  18      645.26      603.65     46.07 o
   0  -1  18     3971.83     4108.91    169.28 o
   1  -1  18      564.63      590.06     46.99 o
   2  -1  18      255.97      232.57     33.30 o
   3  -1  18      142.29      136.52     38.54 o
   4  -1  18      850.95      798.60     79.18 o
   5  -1  18        7.19       10.64     30.12 o
   6  -1  18       10.05      -33.33     30.01 o
  -8   0  18      285.92      413.47     59.93 o
  -7   0  18      667.26      737.34     84.15 o
  -6   0  18       46.28       38.73    141.96 o
  -5   0  18      399.27      329.91    122.59 o
  -4   0  18      840.79      884.76     79.69 o
  -3   0  18     6016.22     5670.90    294.38 o
  -2   0  18     1879.84     1918.22     99.44 o
  -1   0  18      505.50      479.23     40.73 o
   0   0  18      129.05      104.05     24.16 o
   1   0  18      520.62      483.78     53.49 o
   2   0  18     4872.10     4926.29    200.03 o
   3   0  18     1800.47     1841.36    120.59 o
   4   0  18     1050.29     1113.68    111.39 o
   5   0  18       76.77       42.98     34.25 o
   6   0  18      184.99      224.67     49.15 o
  -8   1  18        3.36       14.53     30.87 o
  -7   1  18      114.56      124.10     38.74 o
  -6   1  18       38.30      -15.88     25.38 o
  -5   1  18      456.88       17.56    426.79 o
  -4   1  18       24.53       12.56     91.83 o
  -3   1  18      188.65       93.05    102.97 o
  -2   1  18        3.39      -26.25     30.96 o
  -1   1  18       78.62       83.89     21.65 o
   0   1  18        8.62        9.22     19.83 o
   1   1  18       23.85        1.01     36.52 o
   2   1  18       55.07       16.85     20.00 o
   3   1  18        0.04       -3.22     27.42 o
   4   1  18        1.11      -51.68     25.84 o
   5   1  18       60.82       33.62     33.15 o
   6   1  18        3.41      -12.66     32.69 o
  -8   2  18     1247.48     1249.49    109.57 o
  -7   2  18      375.17      327.51     56.91 o
  -6   2  18       13.30      -13.03    118.65 o
  -5   2  18     1894.62      635.64    539.99 o
  -4   2  18     1987.67     1984.41    215.89 o
  -3   2  18     4921.23     4723.31    248.70 o
  -2   2  18     1135.12     1203.89    105.78 o
  -1   2  18     1990.85     2036.06    116.65 o
   0   2  18      604.15      549.89     59.04 o
   1   2  18     1693.06     1701.89    112.54 o
   2   2  18     1131.11     1326.05     72.69 o
   3   2  18     1403.20     1321.27    140.75 o
   4   2  18      308.24      314.57     62.35 o
   5   2  18        5.09       -3.89     30.52 o
   6   2  18      784.69      964.41     93.50 o
  -8   3  18      144.59       90.20     41.77 o
  -7   3  18      120.31      141.79     92.02 o
  -6   3  18       21.58       23.97    137.42 o
  -5   3  18      667.11      540.58    456.45 o
  -4   3  18     1055.50      248.20    507.91 o
  -3   3  18       64.14       73.62     29.76 o
  -2   3  18      388.68      337.51     34.24 o
  -1   3  18       15.63        4.56     50.24 o
   0   3  18       27.31       40.92     25.25 o
   1   3  18      699.56      668.75     76.63 o
   2   3  18       22.40       53.54     25.94 o
   3   3  18       62.25       56.91     31.01 o
   4   3  18       90.88       68.31     33.37 o
   5   3  18       87.21      113.66     40.11 o
  -8   4  18      989.68      963.15    105.33 o
  -7   4  18     1543.62      555.13    635.64 o
  -6   4  18     1783.39      655.01    612.64 o
  -5   4  18      565.95      513.59     81.49 o
  -4   4  18      699.04      181.61    498.83 o
  -3   4  18     1495.83     1581.22    243.14 o
  -2   4  18     1350.51     1277.26    135.15 o
  -1   4  18     3376.14     3378.00    145.58 o
   0   4  18        2.68      -20.38     34.28 o
   1   4  18     1021.06     1027.18     63.50 o
   2   4  18      318.65      299.27     55.55 o
   3   4  18      818.36      791.21     76.71 o
   4   4  18      297.93      412.35     58.01 o
   5   4  18      557.68      713.66     77.62 o
  -8   5  18      272.38     -312.98    688.91 o
  -7   5  18        2.59      -77.99    248.81 o
  -6   5  18       20.35       25.61    116.53 o
  -5   5  18      955.31      255.47    566.63 o
  -4   5  18       29.07       49.75    285.43 o
  -3   5  18      139.78      158.82     37.24 o
  -2   5  18      227.26      202.37     66.82 o
  -1   5  18      142.23      114.55     30.18 o
   0   5  18       70.58       80.27     23.95 o
   1   5  18        1.67      -45.96     22.98 o
   2   5  18      550.56      501.14     70.81 o
   3   5  18      195.39      219.09     41.89 o
   4   5  18       50.61       53.10     38.44 o
   5   5  18        1.37      -26.47     29.99 o
  -8   6  18     1102.65     -343.85    705.26 o
  -7   6  18     1651.43      619.30    745.82 o
  -6   6  18      137.85      121.81     66.89 o
  -5   6  18      154.06       98.64    106.85 o
  -4   6  18      115.65      102.76    149.53 o
  -3   6  18     1340.50     1251.78    213.57 o
  -2   6  18     3503.01     3159.26    299.05 o
  -1   6  18       14.39       73.56     27.70 o
   0   6  18      153.53      143.03     32.60 o
   1   6  18      273.59      189.74     78.85 o
   2   6  18      960.40     1127.47    263.64 o
   3   6  18     1506.32     1603.25    312.07 o
   4   6  18     1042.69     1047.90    113.81 o
  -8   7  18        0.47        3.89    250.62 o
  -7   7  18       21.87      -16.86     58.12 o
  -6   7  18       21.49       17.23    220.66 o
  -5   7  18        0.02       77.71    129.85 o
  -4   7  18        0.02      -87.00     73.25 o
  -3   7  18      166.60      193.63     41.09 o
  -2   7  18      105.72       60.89     67.29 o
  -1   7  18       20.01       -1.70     66.29 o
   0   7  18       12.67      -15.13     28.11 o
   1   7  18       54.66       30.75     26.07 o
   2   7  18        0.43       16.22     42.68 o
   3   7  18        3.51      -14.72     32.64 o
   4   7  18       34.62       -8.48     37.53 o
  -7   8  18     1559.77      329.32    754.29 o
  -6   8  18      225.72      267.04    177.98 o
  -5   8  18      536.06      636.98    145.14 o
  -4   8  18     1813.88     1555.76    247.72 o
  -3   8  18     1051.11     1153.93    270.98 o
  -2   8  18      496.27      352.80    139.58 o
  -1   8  18     1212.81     1134.79    227.38 o
   0   8  18      282.29      223.73     63.29 o
   1   8  18      165.01      191.29    175.26 o
   2   8  18      211.71      247.36    121.38 o
   3   8  18      274.75      382.70    192.51 o
  -7   9  18      138.15      152.60    263.03 o
  -6   9  18        8.04       45.83    123.04 o
  -5   9  18        3.36       -0.75     51.69 o
  -4   9  18      165.05      161.78     65.70 o
  -3   9  18        0.04       58.77     78.35 o
  -2   9  18      116.17       78.98     57.77 o
  -1   9  18       96.34      156.53     85.25 o
   0   9  18      210.21      238.23     64.73 o
   1   9  18      182.07      462.50    674.38 o
   2   9  18      126.33      257.89    710.71 o
  -6  10  18      470.74      410.53    142.53 o
  -5  10  18      523.65      625.90    174.78 o
  -4  10  18       60.15       78.89     66.43 o
  -3  10  18       44.07        9.05     56.66 o
  -2  10  18      298.80      312.26     76.98 o
  -1  10  18     1098.54     1219.39    262.36 o
   0  10  18      414.39      531.85    136.34 o
   1  10  18     1224.49     1525.35    500.04 o
  -5  11  18        1.11      117.80     67.46 o
  -4  11  18      138.32      225.95    113.90 o
  -3  11  18        9.02      -56.57     74.83 o
  -2  11  18        2.62      -27.83    109.29 o
  -1  11  18        6.80      119.68     61.72 o
   0  11  18        7.58       56.88    268.18 o
  -4  12  18      144.58      197.13     75.95 o
  -3  12  18      165.08      170.84    166.77 o
  -2  12  18      602.34      852.08    288.02 o
   0 -12  19       72.25      -49.64    175.56 o
   1 -12  19       41.48      -11.50    167.08 o
  -2 -11  19      554.82      481.27     75.07 o
  -1 -11  19      818.83      657.40     80.92 o
   0 -11  19        2.69      -23.61    148.92 o
   1 -11  19     1563.16     1372.98    296.03 o
   2 -11  19      804.45      719.18    237.31 o
   3 -11  19      184.70      216.28     74.03 o
  -4 -10  19      714.51      701.02     90.20 o
  -3 -10  19       16.45       33.30     34.51 o
  -2 -10  19        2.65      -50.85     25.43 o
  -1 -10  19      212.29      235.09     86.87 o
   0 -10  19        0.05      -17.89     26.73 o
   1 -10  19      357.10      361.41    162.85 o
   2 -10  19       17.56       93.73     56.52 o
   3 -10  19      183.72      192.51     69.36 o
   4 -10  19      290.05      238.36     71.17 o
  -4  -9  19      269.21      260.31     55.69 o
  -3  -9  19       99.79      110.18     39.95 o
  -2  -9  19      845.21      742.71     83.43 o
  -1  -9  19     2141.44     2334.93    158.37 o
   0  -9  19     4296.54     4634.53    263.32 o
   1  -9  19      709.23      729.67     96.47 o
   2  -9  19       56.38       14.19     53.58 o
   3  -9  19      151.99       96.67     56.15 o
   4  -9  19      948.57      888.24    138.93 o
  -5  -8  19       16.49       13.92     29.06 o
  -4  -8  19        2.53       -0.61     26.64 o
  -3  -8  19       31.14       15.13     29.66 o
  -2  -8  19      116.80       52.54     31.17 o
  -1  -8  19       63.67       99.02     37.51 o
   0  -8  19        1.05       -5.62     24.70 o
   1  -8  19       93.86       88.45     28.98 o
   2  -8  19      182.38      200.11     60.05 o
   3  -8  19      100.46        7.43     44.83 o
   4  -8  19      180.56      196.00     59.12 o
   5  -8  19        0.16       33.94     46.53 o
  -6  -7  19     1237.50     1313.05    118.65 o
  -5  -7  19      765.16      780.93     91.41 o
  -4  -7  19      345.14      299.05     56.30 o
  -3  -7  19      683.66      638.67     79.91 o
  -2  -7  19     1180.75     1095.93    125.01 o
  -1  -7  19     2228.57     2124.85    143.55 o
   0  -7  19      529.06      551.29     75.39 o
   1  -7  19      379.24      384.88     44.26 o
   2  -7  19       66.26       30.49     41.25 o
   3  -7  19     1638.28     1746.95    136.10 o
   4  -7  19      856.60      919.67    100.12 o
   5  -7  19     2284.43     2229.61    190.69 o
  -6  -6  19      312.94      297.24     57.51 o
  -5  -6  19       21.10       17.56     28.45 o
  -4  -6  19       24.57       35.72     28.45 o
  -3  -6  19     1135.84     1073.93    101.10 o
  -2  -6  19        0.08      -18.53     52.36 o
  -1  -6  19      778.70      634.85     69.72 o
   0  -6  19      319.06      332.53     41.13 o
   1  -6  19      800.19      786.97     62.30 o
   2  -6  19      141.97      127.72     46.81 o
   3  -6  19       48.35      -15.68     33.99 o
   4  -6  19       47.36       59.90     55.09 o
   5  -6  19      493.95      590.32     79.23 o
  -7  -5  19       69.88       44.80     33.30 o
  -6  -5  19      774.57      655.62     81.73 o
  -5  -5  19     1391.74     1334.85    118.65 o
  -4  -5  19      445.46      517.59     72.64 o
  -3  -5  19      591.35      600.80     51.20 o
  -2  -5  19       16.25       19.66     19.76 o
  -1  -5  19      826.38      767.60     59.09 o
   0  -5  19      732.36      755.17     59.71 o
   1  -5  19     3266.66     3513.08    211.15 o
   2  -5  19     2504.18     2769.71    129.87 o
   3  -5  19     1899.67     1982.97    136.64 o
   4  -5  19      404.87      379.10     62.24 o
   5  -5  19      660.25      618.86     77.83 o
   6  -5  19      543.88      456.63     95.65 o
  -7  -4  19       41.83       24.82     30.87 o
  -6  -4  19       39.70       40.56     32.08 o
  -5  -4  19      501.74      480.06     69.62 o
  -4  -4  19       26.81        6.90     19.19 o
  -3  -4  19        5.37       -7.69     29.64 o
  -2  -4  19        5.98      -29.32     14.66 o
  -1  -4  19      144.19      137.32     29.56 o
   0  -4  19     3518.52     3657.42    163.86 o
   1  -4  19      568.06      544.26     53.80 o
   2  -4  19        4.50       -7.82     24.70 o
   3  -4  19      312.98      317.90     54.64 o
   4  -4  19       26.94       -6.31     31.72 o
   5  -4  19       12.40       16.43     35.75 o
   6  -4  19        9.00       12.61     37.92 o
  -7  -3  19       97.04      108.36     38.14 o
  -6  -3  19     1089.95     1210.74    108.97 o
  -5  -3  19     1897.98     1990.95    114.43 o
  -4  -3  19     1503.01     1629.29     98.04 o
  -3  -3  19     1476.20     1405.16     80.17 o
  -2  -3  19      986.32      915.89    124.10 o
  -1  -3  19     2137.11     2104.89    102.17 o
   0  -3  19     3378.34     3644.61    168.17 o
   1  -3  19     1282.71     1381.85     77.02 o
   2  -3  19      714.71      700.68     55.15 o
   3  -3  19      277.30      261.35     49.50 o
   4  -3  19      122.26      144.50     42.41 o
   5  -3  19     1038.25     1038.37    146.80 o
   6  -3  19      892.75      858.57     91.58 o
  -8  -2  19       22.70       -0.61     27.85 o
  -7  -2  19      138.78      102.31     39.35 o
  -6  -2  19      134.90      111.39     38.74 o
  -5  -2  19      176.11      181.76     32.87 o
  -4  -2  19       12.07       31.47     22.67 o
  -3  -2  19        8.01       -9.77     17.59 o
  -2  -2  19      161.51      140.80     26.65 o
  -1  -2  19      786.90      849.57     70.83 o
   0  -2  19       39.28       51.06     22.99 o
   1  -2  19        7.32      -29.74     24.27 o
   2  -2  19       67.32       41.70     22.59 o
   3  -2  19      147.37      206.22     43.98 o
   4  -2  19       26.05        4.19     30.52 o
   5  -2  19      189.57      144.47     44.37 o
   6  -2  19      113.18      180.09     83.54 o
  -8  -1  19      389.16      437.08     62.35 o
  -7  -1  19      923.94     1048.50     99.28 o
  -6  -1  19     1624.34     1880.29    147.11 o
  -5  -1  19       60.89       45.60     31.39 o
  -4  -1  19      684.55      710.98     99.53 o
  -3  -1  19      253.53      263.38     34.42 o
  -2  -1  19      774.55      839.89     57.61 o
  -1  -1  19     1497.33     1481.19     78.48 o
   0  -1  19     4161.60     4334.58    179.20 o
   1  -1  19     3643.59     3843.79    204.55 o
   2  -1  19     2674.00     2621.85    119.09 o
   3  -1  19      626.37      564.07     65.43 o
   4  -1  19      915.27      828.11     81.07 o
   5  -1  19      860.76      923.61     90.36 o
   6  -1  19      482.19      522.05     69.43 o
  -8   0  19       86.73       98.68     36.93 o
  -7   0  19      620.84      576.31     75.07 o
  -6   0  19       30.70       20.58     26.64 o
  -5   0  19        3.58      -25.77    194.02 o
  -4   0  19      907.04      796.36    161.88 o
  -3   0  19      267.89      175.66     72.90 o
  -2   0  19     1151.86     1061.01     87.99 o
  -1   0  19      853.79      805.92     56.40 o
   0   0  19      602.68      561.78     47.64 o
   1   0  19     1271.01     1325.02     73.02 o
   2   0  19       61.15       56.87     23.12 o
   3   0  19       51.51       17.14     46.92 o
   4   0  19       74.38       81.54     36.45 o
   5   0  19       52.87       39.75     35.13 o
   6   0  19       10.23       19.26     36.32 o
  -8   1  19     1099.47     1204.69    108.36 o
  -7   1  19       56.90       92.02     37.53 o
  -6   1  19      251.32      126.48    233.67 o
  -5   1  19      350.12      333.28    141.96 o
  -4   1  19     1804.01      569.05    509.12 o
  -3   1  19     1766.77     1769.41    130.96 o
  -2   1  19     2874.28     2627.55    236.71 o
  -1   1  19      780.98      689.14    107.56 o
   0   1  19     1508.35     1471.38     87.38 o
   1   1  19     1058.11     1143.48     67.48 o
   2   1  19     1066.24     1278.20     72.56 o
   3   1  19     1712.41     1720.71    115.35 o
   4   1  19      269.71      261.31     49.26 o
   5   1  19      106.45      108.71     40.68 o
  -8   2  19      351.56      360.20     59.93 o
  -7   2  19        2.72      -49.64     26.03 o
  -6   2  19        9.41      -32.33     71.13 o
  -5   2  19      100.25       -1.46    214.30 o
  -4   2  19      288.05      226.22    225.80 o
  -3   2  19       65.56       50.48     30.04 o
  -2   2  19       45.08       11.28     19.26 o
  -1   2  19       36.36       19.75     25.34 o
   0   2  19      431.68      358.84     37.47 o
   1   2  19       12.57       -7.87     41.42 o
   2   2  19       29.68       31.97     20.65 o
   3   2  19      242.97      181.22     40.57 o
   4   2  19       21.12       37.54     34.51 o
   5   2  19        9.56       22.87     32.79 o
  -8   3  19      229.11      271.81     55.09 o
  -7   3  19      290.26      336.40    150.13 o
  -6   3  19      416.74      313.29    158.00 o
  -5   3  19     1054.41      455.85    561.79 o
  -4   3  19     3661.36     3674.31    763.68 o
  -3   3  19     1189.72     1252.03    214.92 o
  -2   3  19      810.17      894.85    176.62 o
  -1   3  19      509.67      473.53     50.59 o
   0   3  19      443.37      467.20     97.43 o
   1   3  19      417.19      472.12    111.32 o
   2   3  19     1732.39     1731.57    120.58 o
   3   3  19      744.18      737.48     73.91 o
   4   3  19      452.41      419.70     86.57 o
   5   3  19      157.57      176.89     47.48 o
  -8   4  19       11.20       58.72     39.35 o
  -7   4  19      605.43      -38.14    620.51 o
  -6   4  19      626.12      633.81    105.64 o
  -5   4  19      220.71       86.41    138.93 o
  -4   4  19       18.26      -72.02    356.87 o
  -3   4  19      195.43      208.32     41.25 o
  -2   4  19      440.78      424.36     79.90 o
  -1   4  19      165.36      154.39     35.83 o
   0   4  19        5.00        1.63     18.81 o
   1   4  19       37.90       11.66     23.94 o
   2   4  19       32.63       10.05     47.46 o
   3   4  19      332.40      369.63     52.73 o
   4   4  19        9.57      -12.84     30.32 o
   5   4  19       29.19       70.56     72.04 o
  -8   5  19      682.13      702.84     94.44 o
  -7   5  19      880.56      136.21    707.07 o
  -6   5  19     1518.13     1573.79    641.09 o
  -5   5  19      695.80      914.74    114.60 o
  -4   5  19      535.02      448.56     81.56 o
  -3   5  19     1019.23     1109.78    221.77 o
  -2   5  19     3457.69     3061.73    253.21 o
  -1   5  19     1100.38     1255.98    213.56 o
   0   5  19      972.62      879.06     80.34 o
   1   5  19       67.56       45.55     22.79 o
   2   5  19      135.76      183.20     39.28 o
   3   5  19      104.86      158.67     40.63 o
   4   5  19      924.56     1125.30     99.17 o
  -8   6  19       59.86      102.00    487.93 o
  -7   6  19      118.03       71.06    281.50 o
  -6   6  19       21.31       17.13    249.41 o
  -5   6  19       10.03       25.00    184.34 o
  -4   6  19       12.96      -25.09     47.22 o
  -3   6  19      274.38      324.04     79.66 o
  -2   6  19        4.96       29.04     29.50 o
  -1   6  19      273.65      336.35    111.81 o
   0   6  19        7.30      -12.33     47.01 o
   1   6  19        0.84      -34.45     50.07 o
   2   6  19       10.69      -18.97    116.23 o
   3   6  19      318.15      325.28    103.22 o
   4   6  19      119.14      107.95     79.00 o
  -7   7  19     1612.32     1750.68    731.90 o
  -6   7  19      219.22      264.14    444.04 o
  -5   7  19      263.46      295.36    280.89 o
  -4   7  19       60.60       33.36     57.75 o
  -3   7  19     1034.03      980.28    344.46 o
  -2   7  19     1941.54     1913.46    329.64 o
[truncated: 57,726 more chars]
